# Supplementary material for: The Tumor Multi-Omic Landscape of Endometrial Cancers Developed on a Background of Adiposity
Source: Genes (Basel). 2026 Jun 29;17(7):744. doi: 10.3390/genes17070744 (PMC13408957; doi:10.3390/genes17070744)
Supplement: Supplementary file 1 [file genes-17-00744-s001.zip]

Archive with 10 entries (9 files):
- supp-genes-4371151-revised-round-2/
- __MACOSX/._supp-genes-4371151-revised-round-2
- supp-genes-4371151-revised-round-2/.DS_Store
- __MACOSX/supp-genes-4371151-revised-round-2/._.DS_Store
- supp-genes-4371151-revised-round-2/SUPP FIGS + CAPTIONS Richenberg et al BMI TCGA UCEC ms 260626.pdf
- __MACOSX/supp-genes-4371151-revised-round-2/._SUPP FIGS + CAPTIONS Richenberg et al BMI TCGA UCEC ms 260626.pdf
- supp-genes-4371151-revised-round-2/SUPP TABLES Richenberg et al BMI TCGA UCEC ms 260626.xlsx
- __MACOSX/supp-genes-4371151-revised-round-2/._SUPP TABLES Richenberg et al BMI TCGA UCEC ms 260626.xlsx
- supp-genes-4371151-revised-round-2/~$SUPP TABLES Richenberg et al BMI TCGA UCEC ms 080626.xlsx
- __MACOSX/supp-genes-4371151-revised-round-2/._~$SUPP TABLES Richenberg et al BMI TCGA UCEC ms 080626.xlsx
