# Supplementary material for: The Tumor Multi-Omic Landscape of Endometrial Cancers Developed on a Background of Adiposity
Source: Genes (Basel). 2026 Jun 29;17(7):744. doi: 10.3390/genes17070744 (PMC13408957; doi:10.3390/genes17070744)
Supplement: Supplementary file 1 [file genes-17-00744-s001.zip › supp-genes-4371151-revised-round-2/SUPP TABLES Richenberg et al BMI TCGA UCEC ms 260626.xlsx]

## Sheet: TS1
Table S1: Associations between BMI germline PGS and TCGA UCEC tumor gene expression
gene	beta	std.error	z-score	p.value	fdr
ZNF266	-0.195959	0.0491445	-3.98741	8.2342e-05	0.830201
C8orf77	-0.215008	0.0573619	-3.74827	0.000210271	0.830201
TRIM45	-0.191712	0.0524942	-3.65205	0.000302568	0.830201
TMED5	0.150392	0.0414832	3.62537	0.000334234	0.830201
ZSCAN16	-0.16644	0.0460502	-3.61431	0.000348261	0.830201
MYH7B	-0.236838	0.0658843	-3.59476	0.000374399	0.830201
APOM	-0.206656	0.0577081	-3.58106	0.000393809	0.830201
KCNK13	0.19792	0.0554701	3.56806	0.000413102	0.830201
TMEM44	-0.190184	0.0534512	-3.55809	0.00042848	0.830201
PITPNM2	0.202291	0.0574958	3.51835	0.00049532	0.830201
HCG18	-0.141639	0.0411732	-3.44008	0.000656438	0.830201
IL6	0.210771	0.0614745	3.42859	0.000683872	0.830201
ATP6V0D1	0.18501	0.0544267	3.39924	0.000758804	0.830201
SLC7A1	0.204484	0.0601807	3.39784	0.000762575	0.830201
TG	0.212988	0.0630565	3.37773	0.000818545	0.830201
QKI	0.137928	0.0408954	3.37271	0.000833093	0.830201
TFE3	0.13594	0.0404705	3.35899	0.000874127	0.830201
MCFD2	0.136624	0.0408351	3.34574	0.00091552	0.830201
PLXNB1	-0.169658	0.0508582	-3.3359	0.000947424	0.830201
DNAJB9	0.157894	0.0474062	3.33065	0.000964859	0.830201
GDF9	-0.183235	0.0552303	-3.31765	0.00100937	0.830201
WASH3P	-0.21186	0.0638914	-3.31594	0.00101537	0.830201
MAP2K3	0.150965	0.0455971	3.31084	0.00103343	0.830201
ZSCAN21	-0.151753	0.0461668	-3.28706	0.00112173	0.834239
C3orf47	-0.183704	0.0562406	-3.26641	0.00120403	0.834239
MYO15B	-0.187725	0.0580871	-3.23178	0.00135468	0.834239
WASH7P	-0.170353	0.0527291	-3.23072	0.00135956	0.834239
SLC39A14	0.167592	0.0519935	3.22333	0.00139402	0.834239
KLRF1	-0.191275	0.0596242	-3.20801	0.00146803	0.834239
PCGF3	-0.158412	0.0494639	-3.20257	0.00149518	0.834239
EDEM1	0.137095	0.0428859	3.19675	0.00152476	0.834239
C7orf27	-0.164639	0.0515286	-3.1951	0.00153324	0.834239
C14orf176	-0.189619	0.0594736	-3.18828	0.00156872	0.834239
PAX5	0.198208	0.0624571	3.17351	0.00164826	0.834239
ECHDC2	-0.164063	0.0518623	-3.16343	0.00170462	0.834239
SIGLEC12	0.207696	0.065703	3.16114	0.0017177	0.834239
DUSP3	0.138227	0.0437653	3.15836	0.00173365	0.834239
LOC91316	-0.171771	0.0547485	-3.13746	0.0018582	0.834239
WARS	0.168835	0.0542631	3.11142	0.00202498	0.834239
SIGLEC5	0.181898	0.0584899	3.10991	0.00203502	0.834239
WASH2P	-0.201509	0.0648086	-3.10929	0.00203919	0.834239
PPM1K	0.169425	0.0545305	3.10697	0.00205476	0.834239
CCNYL1	0.140836	0.0453831	3.10326	0.00207995	0.834239
C14orf93	-0.141531	0.0456812	-3.09822	0.00211463	0.834239
RGL3	-0.172619	0.0558697	-3.08967	0.00217468	0.834239
ZNF540	-0.169173	0.0549105	-3.08089	0.00223792	0.834239
IL1B	0.182591	0.0593695	3.0755	0.00227761	0.834239
LOC440356	-0.194451	0.063335	-3.0702	0.00231726	0.834239
C17orf69	-0.165215	0.0540209	-3.05836	0.00240815	0.834239
DFNB59	-0.167567	0.0548109	-3.05719	0.00241733	0.834239
FPR2	0.177506	0.0581424	3.05295	0.00245079	0.834239
C6orf124	-0.172782	0.056853	-3.0391	0.00256299	0.834239
PRCD	-0.181443	0.0597666	-3.03585	0.00259002	0.834239
CCDC130	-0.16011	0.0530107	-3.02033	0.00272266	0.834239
LOC149134	-0.195701	0.0649338	-3.01385	0.00277985	0.834239
NR2C2AP	-0.148511	0.0492893	-3.01304	0.00278707	0.834239
FOXD4	-0.181922	0.0604452	-3.0097	0.00281707	0.834239
ATP6AP1L	-0.166061	0.0551982	-3.00845	0.00282842	0.834239
GSR	0.157773	0.0525805	3.00059	0.00290038	0.834239
DNAJC3	0.131979	0.0440784	2.99419	0.00296025	0.834239
ENO3	-0.176916	0.0590915	-2.99393	0.00296275	0.834239
AGER	-0.176387	0.0589989	-2.98967	0.00300326	0.834239
NANOS3	-0.181669	0.0610292	-2.97675	0.00312915	0.834239
FLJ45244	-0.165091	0.0555273	-2.97315	0.00316513	0.834239
FLJ39653	-0.175943	0.0591923	-2.9724	0.00317266	0.834239
FPR3	0.155367	0.0524863	2.96014	0.00329826	0.834239
ZNF682	-0.158093	0.0535025	-2.95486	0.00335372	0.834239
LDLRAD2	-0.199632	0.0676573	-2.95063	0.00339872	0.834239
CHI3L1	0.191324	0.0650997	2.93894	0.00352614	0.834239
MST1	-0.178655	0.0608578	-2.93562	0.00356315	0.834239
NSUN5P2	-0.163645	0.0557642	-2.93459	0.00357463	0.834239
PLBD2	0.154583	0.0527298	2.9316	0.00360837	0.834239
ZNF534	-0.146436	0.0501209	-2.92166	0.00372246	0.834239
EGFL8	-0.173218	0.059289	-2.92159	0.00372324	0.834239
MEFV	0.175816	0.0602208	2.91951	0.00374754	0.834239
TMOD4	-0.193371	0.0663411	-2.9148	0.00380314	0.834239
ZNF10	-0.154343	0.052965	-2.91406	0.00381187	0.834239
ANKFY1	0.124005	0.0425664	2.91321	0.00382209	0.834239
ZNF37B	-0.148646	0.0510597	-2.91121	0.00384597	0.834239
CYLD	0.130462	0.044823	2.91061	0.00385319	0.834239
TPP1	0.14351	0.0494412	2.90265	0.00394998	0.834239
BRP44L	0.14838	0.0513238	2.89105	0.00409481	0.834239
UTS2D	-0.18578	0.0643264	-2.88808	0.00413277	0.834239
ZNF443	-0.156476	0.0541931	-2.88738	0.00414175	0.834239
SPAG9	0.126456	0.0438239	2.88555	0.00416525	0.834239
VARS2	-0.144267	0.0499985	-2.88543	0.00416681	0.834239
ASCC3	0.130633	0.0453495	2.88058	0.0042298	0.834239
PGM3	0.131035	0.0454971	2.88008	0.00423634	0.834239
C22orf36	-0.190771	0.0662389	-2.88005	0.0042368	0.834239
MIPOL1	-0.150012	0.0520958	-2.87954	0.00424342	0.834239
MAP1LC3B	0.126596	0.0439825	2.87832	0.00425955	0.834239
FCGR2A	0.149511	0.0519642	2.8772	0.00427428	0.834239
CCL4	0.163265	0.0567905	2.87487	0.00430518	0.834239
PLEKHB2	0.126503	0.0440427	2.87228	0.00433971	0.834239
SURF4	0.128506	0.0450194	2.85446	0.00458448	0.834239
CNKSR1	-0.146546	0.0514308	-2.84938	0.00465647	0.834239
LOC284900	-0.14196	0.050082	-2.83455	0.00487274	0.834239
SLC2A6	0.175447	0.0618965	2.83453	0.00487296	0.834239
NDEL1	0.11945	0.0422028	2.83039	0.00493494	0.834239
PCDHGB7	0.165927	0.0587002	2.82669	0.00499098	0.834239
CORO1C	0.121755	0.0431033	2.82472	0.00502096	0.834239
GYS1	0.137482	0.0486775	2.82434	0.0050267	0.834239
MYBPH	0.184404	0.0654408	2.81787	0.00512664	0.834239
GTF2H1	0.115497	0.0411425	2.80724	0.00529482	0.834239
CCRN4L	0.159508	0.0569356	2.80155	0.00538691	0.834239
CAP1	0.113472	0.0405167	2.80063	0.00540182	0.834239
WDR83	-0.150931	0.0539066	-2.79987	0.00541434	0.834239
KIAA0513	0.155641	0.0556862	2.79496	0.00549521	0.834239
CDK3	-0.150672	0.05395	-2.79282	0.00553092	0.834239
PDE11A	-0.172342	0.0618223	-2.7877	0.00561698	0.834239
FAM193B	-0.148841	0.0534892	-2.78264	0.00570318	0.834239
ZBTB48	-0.141374	0.0508131	-2.78223	0.00571028	0.834239
DRD2	-0.170214	0.0612209	-2.78032	0.00574311	0.834239
ZNF839	-0.120534	0.043408	-2.77678	0.00580457	0.834239
GLB1L2	-0.186751	0.0673975	-2.77089	0.00590819	0.834239
DNAJA3	0.121672	0.0439216	2.7702	0.00592033	0.834239
LOC100270746	-0.147519	0.0532798	-2.76876	0.005946	0.834239
NFKB1	0.122163	0.0441252	2.76856	0.00594965	0.834239
ZNF233	-0.1587	0.0573312	-2.76813	0.00595725	0.834239
CCR1	0.153457	0.0555627	2.76187	0.00606998	0.834239
SYS1	0.121065	0.0438737	2.75941	0.00611477	0.834239
ZNF577	-0.147816	0.053676	-2.75385	0.0062172	0.834239
C14orf79	-0.12857	0.0466952	-2.7534	0.00622566	0.834239
GAS2	-0.165925	0.0602789	-2.75262	0.00624008	0.834239
STAT3	0.131651	0.0478436	2.75169	0.00625737	0.834239
MST1P2	-0.17611	0.0640454	-2.74977	0.00629328	0.834239
SEC24B	0.109439	0.0398394	2.747	0.00634552	0.834239
AGAP4	-0.174446	0.0635768	-2.74386	0.00640524	0.834239
LILRA5	0.161875	0.0590906	2.73943	0.00649012	0.834239
TMEM66	0.127136	0.0464256	2.73848	0.00650841	0.834239
BGLAP	-0.164967	0.0602637	-2.73742	0.00652892	0.834239
RNF111	0.119557	0.0437179	2.73474	0.00658123	0.834239
ZNF137	-0.137662	0.0503662	-2.73321	0.00661114	0.834239
LOC387647	0.132729	0.0486442	2.72857	0.00670266	0.834239
C17orf82	-0.16236	0.0595575	-2.7261	0.0067519	0.834239
NSUN5P1	-0.178587	0.0655409	-2.72482	0.0067777	0.834239
KLHDC7A	0.166557	0.0612828	2.71784	0.00691902	0.834239
EIF4A2	-0.111914	0.0411776	-2.71784	0.00691904	0.834239
LOC388796	-0.155342	0.0571845	-2.71651	0.00694626	0.834239
FAM113A	-0.136338	0.0501979	-2.71602	0.00695638	0.834239
RAB40A	-0.163739	0.060382	-2.71172	0.00704509	0.834239
DMAP1	-0.131956	0.048781	-2.70507	0.00718455	0.834239
RNF182	-0.155677	0.0575685	-2.70421	0.00720267	0.834239
ZNF763	-0.136103	0.0503854	-2.70125	0.0072658	0.834239
DLD	0.115957	0.042934	2.70081	0.00727505	0.834239
LOC338799	-0.151224	0.0559947	-2.70068	0.0072779	0.834239
IL1RN	0.172448	0.0638616	2.70034	0.00728525	0.834239
NCRNA00174	-0.150339	0.0556932	-2.69942	0.007305	0.834239
MSH5	-0.149606	0.0554373	-2.69866	0.00732125	0.834239
GLI4	-0.164966	0.0611394	-2.69819	0.00733133	0.834239
OXER1	-0.158262	0.0587623	-2.69326	0.00743826	0.834239
MPEG1	0.150938	0.0560515	2.69285	0.00744728	0.834239
MPZ	-0.157533	0.0585005	-2.69284	0.00744735	0.834239
PLEK	0.144196	0.0535881	2.69082	0.00749167	0.834239
FLJ13197	-0.144763	0.0538729	-2.68712	0.00757332	0.834239
FAM22A	-0.171924	0.0640917	-2.68247	0.00767701	0.834239
BZRAP1	-0.143237	0.0534179	-2.68144	0.00770014	0.834239
CCDC14	-0.131657	0.0492107	-2.67537	0.00783794	0.834239
ASAH1	0.125199	0.0467975	2.67533	0.00783887	0.834239
EXD1	-0.160901	0.060143	-2.67531	0.00783943	0.834239
GPR34	0.144915	0.0541921	2.6741	0.0078671	0.834239
CCHCR1	-0.140502	0.0526591	-2.66815	0.00800478	0.834239
AGFG1	0.1143	0.0428659	2.66645	0.00804437	0.834239
MMP3	0.170994	0.0642244	2.66244	0.00813884	0.834239
C3orf71	-0.144282	0.0541966	-2.66219	0.00814474	0.834239
WASH5P	-0.179086	0.0672782	-2.66187	0.00815238	0.834239
NT5C1B	-0.176297	0.0662527	-2.66097	0.00817359	0.834239
DNAH17	-0.140855	0.0530047	-2.65741	0.00825872	0.834239
TDRD10	-0.158913	0.059833	-2.65594	0.00829387	0.834239
CD44	0.152077	0.0572718	2.65535	0.00830804	0.834239
ALKBH6	-0.147002	0.0554588	-2.65064	0.00842229	0.834239
JAK1	0.123021	0.0464289	2.64967	0.0084461	0.834239
ZNF34	-0.135511	0.051165	-2.64851	0.0084746	0.834239
LOC729234	-0.155604	0.0587681	-2.64776	0.00849302	0.834239
MTA1	-0.135484	0.0512095	-2.64568	0.00854421	0.834239
NRP1	0.138799	0.0524636	2.64562	0.00854573	0.834239
AKAP10	0.11793	0.0445999	2.64419	0.0085812	0.834239
GPR180	0.111204	0.0421355	2.6392	0.0087057	0.834239
CD300A	0.153384	0.0581279	2.63873	0.00871761	0.834239
APBB2	-0.130425	0.0494859	-2.6356	0.00879664	0.834239
ATXN7L2	-0.139869	0.0530773	-2.63519	0.00880717	0.834239
COL4A3BP	0.121874	0.0462757	2.63364	0.00884653	0.834239
MAP1LC3B2	0.143253	0.0545275	2.62716	0.00901319	0.834239
ACO1	0.122481	0.0466427	2.62594	0.00904483	0.834239
SAGE1	0.157579	0.0601825	2.61835	0.00924431	0.834239
SLC16A13	0.149177	0.0570054	2.61689	0.00928306	0.834239
ZNF193	-0.122705	0.0469857	-2.61154	0.00942654	0.834239
ZNF187	-0.113378	0.0434819	-2.60748	0.00953673	0.834239
MPDU1	0.123763	0.0474714	2.6071	0.00954703	0.834239
CSF2RB	0.145743	0.0559134	2.60659	0.00956102	0.834239
CD59	0.131754	0.0505914	2.60428	0.00962437	0.834239
TNFRSF10A	0.144808	0.0556486	2.60218	0.00968232	0.834239
KIAA1875	-0.157274	0.0604935	-2.59986	0.00974669	0.834239
TMEM106A	0.145229	0.0558938	2.5983	0.00978999	0.834239
YME1L1	0.105246	0.0405091	2.59807	0.00979655	0.834239
ZNF692	-0.146806	0.0565299	-2.59697	0.00982744	0.834239
C10orf68	-0.162031	0.062393	-2.59694	0.00982804	0.834239
GEMIN8P4	0.126121	0.0485812	2.59609	0.00985198	0.834239
EIF2AK3	0.115278	0.0444318	2.5945	0.00989675	0.834239
ZNF529	-0.114344	0.0440988	-2.5929	0.00994201	0.834239
FAM125A	-0.13009	0.050203	-2.59127	0.00998818	0.834239
HKR1	-0.115515	0.0446573	-2.5867	0.010119	0.834239
PFKFB3	0.155376	0.0600862	2.58588	0.0101425	0.834239
DIO3	0.157464	0.0609156	2.58496	0.0101691	0.834239
ANXA6	0.134215	0.0519412	2.58398	0.0101975	0.834239
FXYD6	-0.147011	0.0569385	-2.58193	0.010257	0.834239
TTLL3	-0.142487	0.055201	-2.58125	0.0102768	0.834239
NSUN6	-0.117399	0.0454913	-2.58069	0.0102932	0.834239
COX4I2	-0.15524	0.0601913	-2.57911	0.0103394	0.834239
C1orf159	-0.138019	0.0535454	-2.57761	0.0103834	0.834239
LINS1	0.118429	0.0460568	2.57138	0.0105683	0.834239
SIGLEC7	0.148023	0.0575855	2.57049	0.010595	0.834239
C10orf11	-0.154873	0.0602962	-2.56854	0.0106534	0.834239
LOC100288778	-0.157437	0.0612963	-2.56846	0.0106561	0.834239
ARHGAP33	-0.148716	0.0579117	-2.56798	0.0106704	0.834239
CD53	0.139481	0.0543202	2.56776	0.010677	0.834239
SPPL2A	0.114316	0.0445211	2.56769	0.0106792	0.834239
HEATR3	0.117846	0.0459017	2.56736	0.010689	0.834239
ARFGEF2	0.112646	0.0438839	2.5669	0.0107029	0.834239
QTRT1	-0.148717	0.0579934	-2.56438	0.0107795	0.834239
MFSD9	0.125333	0.0489212	2.56195	0.0108537	0.834239
VPS18	0.130726	0.0510385	2.56132	0.0108731	0.834239
ALOX5AP	0.149677	0.0584639	2.56016	0.0109085	0.834239
EMX2	-0.156446	0.0611497	-2.55842	0.0109623	0.834239
DCST2	-0.163058	0.0637426	-2.55806	0.0109733	0.834239
SNX19	0.103398	0.0404242	2.55782	0.0109807	0.834239
SCXB	-0.169175	0.0661529	-2.55733	0.0109959	0.834239
HPS4	-0.128088	0.050115	-2.55588	0.0110411	0.834239
TMEM180	-0.151152	0.0591574	-2.55508	0.0110658	0.834239
C17orf39	0.105123	0.0411454	2.55491	0.0110711	0.834239
C2orf18	0.136675	0.0535039	2.55449	0.0110843	0.834239
STK10	0.129098	0.0505862	2.55205	0.0111608	0.834239
HLA-DPA1	0.156788	0.0614588	2.55111	0.0111903	0.834239
C3orf19	-0.117401	0.0460236	-2.55089	0.011197	0.834239
FBXO43	-0.13717	0.0538775	-2.54596	0.0113534	0.834239
PCDH20	-0.152919	0.0600864	-2.54498	0.0113845	0.834239
CAB39	0.103482	0.0406647	2.54477	0.0113915	0.834239
RGL2	-0.123178	0.0484078	-2.5446	0.0113968	0.834239
ODZ2	0.15622	0.0614179	2.54355	0.0114303	0.834239
AHSA2	-0.133133	0.0523544	-2.54293	0.0114503	0.834239
LOC100130331	0.168298	0.0661881	2.54273	0.0114569	0.834239
NANP	0.109318	0.0430386	2.53999	0.011545	0.834239
SUGT1L1	-0.157604	0.0621493	-2.5359	0.0116783	0.834239
MTF1	0.115457	0.0455577	2.53429	0.0117307	0.834239
MAP2K1	0.109392	0.043187	2.53297	0.0117742	0.834239
2001-03-01	0.121924	0.0481353	2.53295	0.011775	0.834239
CD68	0.147592	0.0583312	2.53025	0.0118643	0.834239
C6orf211	0.120242	0.0475309	2.52977	0.0118801	0.834239
GNAO1	0.156531	0.0618775	2.52969	0.0118828	0.834239
YDJC	-0.136907	0.0541533	-2.52813	0.0119345	0.834239
SPTY2D1	0.106867	0.0422924	2.52687	0.0119768	0.834239
TSKU	0.150817	0.0597602	2.5237	0.012083	0.834239
ACAT1	0.125424	0.0497551	2.52083	0.0121801	0.834239
KDM6A	0.114501	0.0454442	2.51959	0.0122223	0.834239
SLC38A7	0.12993	0.0515689	2.51954	0.0122239	0.834239
SPAG17	-0.158775	0.0630173	-2.51954	0.0122239	0.834239
SLC18A3	0.152067	0.0604723	2.51466	0.0123912	0.834239
DNAJC4	-0.138312	0.0550179	-2.51394	0.012416	0.834239
DENND4A	0.11721	0.0466499	2.51255	0.012464	0.834239
CDC42EP3	-0.116629	0.0464477	-2.51098	0.0125186	0.834239
NCOR1	0.118474	0.0471961	2.51025	0.012544	0.834239
TLR8	0.141265	0.0563159	2.50844	0.0126072	0.834239
CXorf21	0.138819	0.0553859	2.50639	0.0126793	0.834239
GMPPB	0.143095	0.057171	2.50293	0.0128014	0.834239
WDR70	-0.103257	0.0413038	-2.49993	0.0129081	0.834239
WDR88	-0.140473	0.0562344	-2.498	0.0129774	0.834239
STK39	0.134925	0.0540552	2.49606	0.0130471	0.834239
IGF2R	0.120493	0.048277	2.49587	0.0130539	0.834239
FANCL	-0.117967	0.0472844	-2.49484	0.0130911	0.834239
AMACR	-0.122414	0.0491639	-2.48992	0.0132703	0.834239
SEC24D	0.124309	0.0499369	2.48932	0.0132924	0.834239
RRAGD	0.146865	0.0590944	2.48526	0.0134421	0.834239
HDAC8	-0.109142	0.0440931	-2.47525	0.0138175	0.834239
CUEDC1	0.136254	0.0550677	2.4743	0.0138537	0.834239
ZNF503	-0.130882	0.052897	-2.47429	0.0138542	0.834239
N4BP1	0.111647	0.0451485	2.47288	0.0139076	0.834239
LOC143188	-0.141974	0.057451	-2.47122	0.0139712	0.834239
REN	0.158536	0.0643069	2.46531	0.0141997	0.834239
WDFY4	0.149437	0.0606927	2.46219	0.0143212	0.834239
XPO4	0.102492	0.0416373	2.46154	0.0143469	0.834239
PLIN3	0.120493	0.0489714	2.46048	0.0143884	0.834239
FAS	0.126	0.0512216	2.4599	0.0144112	0.834239
SETDB1	-0.110601	0.0449618	-2.45989	0.0144117	0.834239
NCRNA00204B	-0.157741	0.06417	-2.45818	0.0144794	0.834239
COPB1	0.098339	0.0400057	2.45813	0.0144814	0.834239
SLC31A1	0.109478	0.0446038	2.45444	0.0146278	0.834239
ACCS	-0.136682	0.0557017	-2.45382	0.0146527	0.834239
KRTAP3-2	-0.121476	0.049512	-2.45347	0.0146669	0.834239
SYT16	0.136068	0.0554672	2.45313	0.0146803	0.834239
AKAP3	-0.145262	0.059234	-2.45234	0.0147119	0.834239
HSPBAP1	-0.107158	0.0436985	-2.45222	0.0147169	0.834239
ITGB3BP	-0.122336	0.0498968	-2.45177	0.0147348	0.834239
EBI3	0.153436	0.0625926	2.45135	0.0147519	0.834239
TMCO6	-0.119595	0.0488904	-2.44618	0.0149611	0.834239
C6orf134	-0.115361	0.0471884	-2.4447	0.0150215	0.834239
YPEL1	-0.122218	0.0500238	-2.44321	0.0150827	0.834239
MATN3	-0.138601	0.0567307	-2.44314	0.0150853	0.834239
C16orf57	0.108152	0.0442731	2.44284	0.0150976	0.834239
C19orf38	0.136378	0.0558482	2.44194	0.0151348	0.834239
CLIP4	0.125951	0.0515985	2.44099	0.0151738	0.834239
VRK3	0.110912	0.0454732	2.43906	0.0152537	0.834239
EHD4	0.116265	0.0476739	2.43875	0.0152664	0.834239
ZNF691	-0.104333	0.0427888	-2.43833	0.0152841	0.834239
COLQ	-0.14241	0.0584117	-2.43804	0.015296	0.834239
DDX11	-0.136544	0.0560078	-2.43795	0.0152999	0.834239
EMX2OS	-0.154127	0.0633191	-2.43414	0.0154589	0.834239
SEC24A	0.111268	0.0457278	2.43326	0.0154956	0.834239
NEK6	0.121495	0.0499512	2.43228	0.0155371	0.834239
WDR69	0.136696	0.0562227	2.43134	0.0155767	0.834239
C12orf47	-0.104904	0.0431567	-2.43077	0.0156006	0.834239
ECHDC3	0.149999	0.0617228	2.4302	0.0156248	0.834239
LYN	0.118619	0.0488268	2.42939	0.0156591	0.834239
RNASEN	-0.103916	0.0428101	-2.42737	0.0157452	0.834239
DENND5A	0.111471	0.0459527	2.42577	0.0158132	0.834239
ZNF383	-0.102941	0.0424374	-2.42572	0.0158155	0.834239
GCLM	0.118801	0.0489808	2.42547	0.0158262	0.834239
ZNF799	-0.124335	0.0512964	-2.42386	0.0158951	0.834239
TLR10	0.151022	0.0623185	2.42339	0.0159157	0.834239
C10orf128	0.141112	0.0582577	2.4222	0.0159669	0.834239
MOAP1	0.112938	0.046633	2.42185	0.015982	0.834239
TNNI1	-0.141839	0.0585932	-2.42073	0.0160302	0.834239
MTL5	-0.121992	0.0504062	-2.42018	0.0160541	0.834239
ITPRIPL2	0.122848	0.0507733	2.41954	0.0160818	0.834239
HCK	0.140557	0.0580937	2.41948	0.0160844	0.834239
GAN	0.129722	0.0536434	2.41823	0.0161389	0.834239
CC2D1A	-0.12447	0.0514847	-2.41761	0.016166	0.834239
MTM1	0.10955	0.0453903	2.4135	0.016346	0.834239
TMEM184B	0.120564	0.0499676	2.41284	0.0163751	0.834239
ZNF84	-0.113099	0.0468821	-2.41242	0.0163936	0.834239
ASPSCR1	-0.140154	0.0581608	-2.40977	0.0165113	0.834239
UOX	-0.122887	0.0510101	-2.40907	0.0165424	0.834239
FAM83G	0.128141	0.0531934	2.40896	0.0165471	0.834239
AKAP8L	-0.117362	0.0487243	-2.4087	0.0165587	0.834239
DPF3	0.143687	0.0597091	2.40644	0.0166595	0.834239
PI4KAP1	-0.143821	0.0597778	-2.40592	0.0166829	0.834239
KCNK3	0.141275	0.0587215	2.40584	0.0166865	0.834239
ADAM10	0.115328	0.0479449	2.40543	0.0167049	0.834239
GARNL3	-0.134657	0.0560369	-2.403	0.0168144	0.834239
IGSF6	0.137895	0.0574532	2.40012	0.016945	0.834239
TPH1	-0.149945	0.0625665	-2.39657	0.0171072	0.834239
MBL1P	-0.141979	0.0593072	-2.39395	0.0172274	0.834239
CXXC1	-0.12046	0.050326	-2.39359	0.0172441	0.834239
FRAT1	-0.112391	0.0469627	-2.3932	0.0172624	0.834239
CD180	0.144042	0.0601987	2.39278	0.0172818	0.834239
KATNAL2	-0.135418	0.0566037	-2.39239	0.0172998	0.834239
LOC728606	-0.147912	0.0618295	-2.39226	0.0173057	0.834239
ZNF815	-0.13147	0.0549741	-2.39148	0.0173417	0.834239
PMFBP1	-0.145648	0.060955	-2.38943	0.0174371	0.834239
ZNF43	-0.121551	0.0508825	-2.38885	0.0174642	0.834239
SLC25A24	0.10462	0.0437959	2.38881	0.0174664	0.834239
PLA2G6	-0.1342	0.0561894	-2.38836	0.0174874	0.834239
SLC34A2	0.153263	0.0642037	2.38714	0.0175443	0.834239
HLA-DPB1	0.146677	0.061445	2.38713	0.0175447	0.834239
SLC25A27	-0.127563	0.0534954	-2.38456	0.0176659	0.834239
C3AR1	0.132382	0.0555463	2.38326	0.0177269	0.834239
CD82	0.137335	0.0576329	2.38293	0.0177428	0.834239
DNAJA1	0.103445	0.0434158	2.38266	0.0177554	0.834239
GPR120	0.150899	0.0633474	2.38209	0.0177827	0.834239
CHADL	-0.14372	0.0603494	-2.38146	0.0178123	0.834239
NMUR1	-0.151559	0.06368	-2.38001	0.0178815	0.834239
ENO1	0.12033	0.0506202	2.37711	0.0180201	0.834239
PNPLA8	0.102148	0.0429855	2.37633	0.0180576	0.834239
HLA-DOA	0.140415	0.0590963	2.37603	0.0180721	0.834239
TNFRSF12A	0.132773	0.0558804	2.37602	0.0180727	0.834239
AURKC	-0.135154	0.0568855	-2.37589	0.018079	0.834239
MEGF11	0.160794	0.0677254	2.3742	0.0181603	0.834239
UBAP1	0.0934438	0.0393592	2.37413	0.018164	0.834239
NOD2	0.13969	0.0588763	2.37259	0.0182382	0.834239
ITGB2	0.13823	0.0582972	2.37113	0.0183094	0.834239
APBB3	-0.134074	0.0565833	-2.3695	0.0183891	0.834239
UBN1	0.0989854	0.041781	2.36915	0.0184061	0.834239
C14orf147	0.108425	0.0457751	2.36865	0.0184306	0.834239
HLA-DRA	0.142994	0.0603738	2.36848	0.0184388	0.834239
FLCN	0.102483	0.0432724	2.36832	0.0184466	0.834239
VILL	-0.142436	0.0601924	-2.36635	0.0185435	0.834239
BTBD11	0.144849	0.0612546	2.3647	0.0186246	0.834239
TAS2R5	-0.140141	0.0592721	-2.36437	0.018641	0.834239
IL4R	0.134292	0.0568114	2.36382	0.0186684	0.834239
CAPZA2	0.102631	0.0434179	2.36379	0.0186696	0.834239
ALAS1	0.114422	0.0484332	2.36248	0.018735	0.834239
RPS6KA2	0.120633	0.0510739	2.36194	0.0187618	0.834239
ZNF69	-0.145713	0.0617079	-2.36133	0.0187919	0.834239
LRRFIP1	0.108352	0.0458894	2.36116	0.0188003	0.834239
HSD17B7P2	-0.143665	0.0608484	-2.36103	0.0188068	0.834239
PDPK1	0.107491	0.0455574	2.35947	0.0188849	0.834239
KCNN2	-0.146723	0.0622237	-2.35799	0.0189589	0.834239
HCN3	-0.138329	0.0587217	-2.35567	0.0190758	0.834239
SNAI1	0.129223	0.0548898	2.35423	0.0191484	0.834239
SF4	-0.111788	0.0474874	-2.35406	0.0191569	0.834239
PLEKHG4B	-0.137806	0.0585689	-2.3529	0.0192163	0.834239
TBC1D9	0.111175	0.0472539	2.35273	0.0192249	0.834239
USP10	0.0969102	0.0412002	2.35218	0.0192526	0.834239
FRS3	-0.116284	0.0494492	-2.35159	0.0192827	0.834239
MS4A6A	0.128122	0.0544905	2.35127	0.0192988	0.834239
PABPN1	-0.116547	0.0495694	-2.35118	0.0193036	0.834239
ANP32E	-0.118894	0.0505748	-2.35086	0.0193199	0.834239
SPON1	0.137742	0.0585936	2.3508	0.0193231	0.834239
PPIL3	-0.112384	0.0478138	-2.35044	0.0193411	0.834239
LOC374491	-0.144153	0.0613409	-2.35004	0.0193618	0.834239
LOC100130238	0.139898	0.0595333	2.34991	0.0193686	0.834239
ZNF653	-0.120707	0.0513903	-2.34884	0.0194234	0.834239
PCNX	0.0948918	0.0404168	2.34783	0.0194752	0.834239
UBASH3B	0.139499	0.0595088	2.34417	0.0196641	0.834239
IDH3A	0.10071	0.0429988	2.34215	0.0197688	0.834239
ITFG1	0.107169	0.0457687	2.34152	0.0198016	0.834239
PIK3CG	0.130191	0.0556038	2.3414	0.019808	0.834239
DOCK2	0.131664	0.056233	2.3414	0.0198082	0.834239
CSAD	-0.136361	0.0582437	-2.34121	0.0198179	0.834239
PTPN9	0.0969439	0.0414434	2.33919	0.0199237	0.834239
NCRNA00201	-0.130029	0.0557217	-2.33355	0.0202211	0.834239
C10orf27	0.123078	0.0527672	2.33247	0.0202789	0.834239
MMP12	0.139631	0.0598749	2.33204	0.0203014	0.834239
TNC	0.139644	0.0599392	2.32976	0.0204234	0.834239
ARMCX2	-0.124013	0.0532348	-2.32954	0.020435	0.834239
CIITA	0.139463	0.0598992	2.3283	0.020502	0.834239
KIAA1609	0.107891	0.046342	2.32814	0.0205105	0.834239
ERO1L	0.116381	0.0500038	2.32744	0.020548	0.834239
FAM49A	0.119404	0.0513216	2.32659	0.020594	0.834239
NHLH1	0.140062	0.0602172	2.32595	0.0206284	0.834239
CD163	0.127933	0.0550098	2.32564	0.0206454	0.834239
OCM	-0.139046	0.0598167	-2.32453	0.0207054	0.834239
LOC400794	-0.14344	0.0617086	-2.32448	0.0207081	0.834239
C15orf48	0.145017	0.0624351	2.32268	0.0208058	0.834239
C1orf204	-0.133071	0.0573097	-2.32196	0.0208451	0.834239
TXNRD1	0.107568	0.0463266	2.32195	0.0208459	0.834239
KLF10	0.111014	0.0478115	2.3219	0.0208485	0.834239
C17orf70	-0.125164	0.0539163	-2.32145	0.0208728	0.834239
C2orf82	-0.159088	0.0685528	-2.32066	0.020916	0.834239
YIPF5	0.092145	0.0397103	2.32043	0.0209287	0.834239
LOC440944	-0.110064	0.0474441	-2.31987	0.0209597	0.834239
TPST1	0.107281	0.0462536	2.31942	0.0209841	0.834239
C21orf57	-0.133359	0.0575115	-2.31882	0.021017	0.834239
NUP210L	-0.155745	0.0671702	-2.31866	0.0210259	0.834239
BIRC3	0.134177	0.0578896	2.3178	0.0210731	0.834239
CSF1	0.130773	0.0564324	2.31735	0.0210982	0.834239
P2RY6	0.146819	0.0634527	2.31383	0.0212929	0.834239
C6orf41	-0.13924	0.0601814	-2.31366	0.0213022	0.834239
AS3MT	-0.139043	0.0601051	-2.31333	0.0213208	0.834239
COTL1	0.121728	0.0526265	2.31306	0.0213356	0.834239
TPTE2P1	-0.145186	0.0627955	-2.31205	0.0213922	0.834239
DSC1	-0.128089	0.0554272	-2.31095	0.0214536	0.834239
NR1I2	-0.136308	0.0590355	-2.30892	0.021567	0.834239
RSC1A1	0.10312	0.0446752	2.30822	0.0216069	0.834239
PSTK	-0.111033	0.0481358	-2.30666	0.0216945	0.834239
FLJ37201	-0.121634	0.0527338	-2.30657	0.0216999	0.834239
VN1R1	-0.124518	0.0540079	-2.30555	0.0217577	0.834239
ZNFX1	0.111901	0.0485506	2.30483	0.0217982	0.834239
C2CD4D	-0.13763	0.0597544	-2.30327	0.0218872	0.834239
CABP1	-0.135847	0.0589971	-2.3026	0.0219248	0.834239
EEF2K	0.101184	0.0439523	2.30214	0.0219511	0.834239
PLEKHG4	-0.142698	0.0619891	-2.30198	0.0219603	0.834239
ZFP14	-0.0976809	0.0424335	-2.30198	0.0219605	0.834239
LOC285954	-0.126823	0.0551044	-2.3015	0.021988	0.834239
PSMG3	-0.126305	0.0548807	-2.30145	0.0219906	0.834239
TXNDC11	0.105435	0.0458237	2.30089	0.0220227	0.834239
MFSD10	-0.120498	0.0523705	-2.30087	0.0220239	0.834239
PREX1	0.122098	0.0530688	2.30074	0.0220312	0.834239
DGKK	0.129334	0.0562147	2.30072	0.0220325	0.834239
SELPLG	0.134915	0.0586927	2.29867	0.0221499	0.834239
CALCA	0.136836	0.0595482	2.29791	0.0221938	0.834239
UTP14C	0.0937566	0.0408194	2.29686	0.0222542	0.834239
WASF1	0.124992	0.0544239	2.29663	0.0222677	0.834239
MEF2A	0.096286	0.0419345	2.2961	0.0222982	0.834239
TRIM52	-0.115188	0.0502013	-2.29452	0.0223899	0.834239
CXCR2	0.141982	0.0620097	2.28968	0.0226729	0.834239
LANCL2	-0.0940288	0.0410714	-2.2894	0.022689	0.834239
KIAA0922	0.110942	0.0484818	2.28831	0.0227529	0.834239
SH2B1	-0.104969	0.0459103	-2.28638	0.022867	0.834239
MLX	0.0945372	0.0413512	2.2862	0.0228778	0.834239
HDHD1A	0.110776	0.0484631	2.28577	0.0229031	0.834239
PTPN1	0.0961485	0.0420682	2.28554	0.022917	0.834239
H2AFB1	-0.16478	0.0720995	-2.28545	0.0229223	0.834239
C21orf125	-0.142677	0.0624287	-2.28543	0.0229231	0.834239
CC2D2B	-0.129737	0.0567691	-2.28534	0.0229286	0.834239
C1QTNF4	-0.142902	0.0625499	-2.28461	0.0229718	0.834239
HAUS5	-0.10566	0.0462557	-2.28425	0.0229933	0.834239
RFNG	-0.115565	0.0506	-2.28389	0.0230151	0.834239
ZSCAN12	-0.106434	0.0466179	-2.28311	0.0230612	0.834239
LFNG	-0.145942	0.0639249	-2.28302	0.0230668	0.834239
NLRC4	0.113453	0.0496991	2.2828	0.0230796	0.834239
TRIM47	0.125499	0.0549904	2.28219	0.0231159	0.834239
MSN	0.113065	0.0495584	2.28145	0.0231605	0.834239
PILRB	-0.129897	0.0569699	-2.2801	0.0232412	0.834239
GUSBP1	-0.128665	0.0564779	-2.27814	0.023359	0.834239
AMZ2P1	-0.115845	0.0508831	-2.27669	0.0234467	0.834239
ERCC4	0.0916101	0.0402438	2.27637	0.0234657	0.834239
PGAP3	-0.127869	0.0561764	-2.2762	0.0234762	0.834239
SMCR8	0.106779	0.046914	2.27606	0.0234844	0.834239
GJB2	0.144846	0.0636465	2.27579	0.0235013	0.834239
MAPK8IP3	-0.13315	0.0585298	-2.27492	0.0235539	0.834239
C1orf133	-0.138269	0.0607953	-2.27434	0.0235891	0.834239
TLN2	0.122916	0.0540642	2.27353	0.0236384	0.834239
SGPP2	0.135376	0.0595839	2.27202	0.0237302	0.834239
CHD9	0.10425	0.0458978	2.27136	0.0237708	0.834239
C7orf36	-0.104918	0.0461919	-2.27134	0.0237721	0.834239
IPO7	0.101068	0.0445194	2.27021	0.0238414	0.834239
ANPEP	0.156076	0.0687633	2.26976	0.0238691	0.834239
MGAT4A	0.105546	0.0465223	2.26873	0.0239324	0.834239
C5orf32	0.130006	0.0573116	2.26842	0.0239515	0.834239
TRIM35	0.102539	0.0452252	2.26729	0.0240208	0.834239
KIAA1407	-0.115581	0.0509799	-2.26719	0.0240272	0.834239
ALMS1P	-0.135198	0.0596604	-2.26612	0.0240933	0.834239
CYBB	0.122458	0.0540688	2.26485	0.0241719	0.834239
SIGLEC9	0.127478	0.0562953	2.26445	0.0241967	0.834239
C15orf41	-0.105922	0.0468137	-2.26263	0.0243102	0.834239
ZNF541	-0.141898	0.062808	-2.25923	0.0245231	0.834239
TBC1D25	0.104318	0.0461839	2.25875	0.0245533	0.834239
C19orf60	-0.124195	0.0549888	-2.25855	0.0245657	0.834239
LOC100128288	-0.123373	0.0546289	-2.25838	0.0245769	0.834239
SIRPB1	0.131986	0.0584553	2.25789	0.0246075	0.834239
SAMHD1	0.119804	0.0530697	2.25748	0.0246334	0.834239
LILRB4	0.130113	0.057658	2.25664	0.0246866	0.834239
THOC1	-0.106535	0.0472196	-2.25616	0.0247167	0.834239
TMPPE	0.127173	0.0563908	2.25521	0.0247768	0.834239
C1orf91	-0.115097	0.0510386	-2.2551	0.0247839	0.834239
SCN3A	-0.139006	0.0616572	-2.2545	0.0248219	0.834239
CRYGS	-0.143156	0.0635087	-2.25411	0.0248468	0.834239
LRDD	-0.121021	0.0536971	-2.25377	0.0248687	0.834239
SERPINB9	0.12319	0.0546718	2.25327	0.0249006	0.834239
SNHG7	-0.126114	0.0559874	-2.25254	0.0249472	0.834239
C2orf63	-0.112075	0.0497733	-2.25172	0.0249993	0.834239
ABCC5	-0.111978	0.049739	-2.25132	0.0250251	0.834239
ZNF345	-0.100577	0.0446762	-2.25123	0.0250304	0.834239
MICAL3	-0.104394	0.0463794	-2.25087	0.0250535	0.834239
RSPRY1	0.11006	0.0489254	2.24955	0.0251381	0.834239
CLPB	0.131275	0.0583978	2.24794	0.0252421	0.834239
CCDC84	-0.124203	0.0552918	-2.24632	0.0253467	0.834239
SEC16B	-0.138381	0.0616072	-2.24618	0.0253556	0.834239
RANBP17	-0.133029	0.0592311	-2.24593	0.0253715	0.834239
HCG27	-0.141804	0.0631401	-2.24587	0.0253758	0.834239
PTAFR	0.138827	0.0618241	2.24552	0.0253986	0.834239
SEPT7P2	-0.108222	0.0482003	-2.24526	0.025415	0.834239
LDLR	0.121838	0.0542913	2.24416	0.0254869	0.834239
LGALS4	-0.143944	0.064153	-2.24375	0.0255131	0.834239
JMJD7-PLA2G4B	-0.127782	0.0569623	-2.24326	0.0255449	0.834239
WIPF1	0.117667	0.0524712	2.24251	0.0255939	0.834239
TMOD1	0.126856	0.0565727	2.24236	0.025604	0.834239
FAM18B	0.104841	0.0468241	2.23904	0.0258212	0.834239
CTNS	0.107208	0.0478955	2.23837	0.0258657	0.834239
SLC2A12	-0.126925	0.0567065	-2.23828	0.0258712	0.834239
TMEM131	0.104649	0.0467901	2.23656	0.025985	0.834239
ZC3H7A	0.0806013	0.0360481	2.23594	0.026026	0.834239
HK1	0.11547	0.0516584	2.23527	0.0260704	0.834239
SNX3	0.0958722	0.0429064	2.23445	0.0261249	0.834239
RNF43	-0.130616	0.0584659	-2.23406	0.0261507	0.834239
GPR156	-0.117557	0.0526447	-2.23302	0.0262197	0.834239
LY6G6C	-0.146905	0.0657932	-2.23284	0.0262321	0.834239
ANKAR	-0.121627	0.0545053	-2.23147	0.0263232	0.834239
IRF8	0.128429	0.0575827	2.23035	0.0263983	0.834239
HSPC157	-0.10552	0.0473151	-2.23016	0.0264111	0.834239
ABCG5	-0.132198	0.059335	-2.22798	0.0265572	0.834239
CDH24	-0.128584	0.0577161	-2.22787	0.0265651	0.834239
AHNAK	0.11458	0.0514424	2.22735	0.0265999	0.834239
ST8SIA4	0.115932	0.052052	2.22723	0.0266079	0.834239
PCYT1A	0.0974378	0.043766	2.22634	0.0266685	0.834239
EFCAB4A	-0.138854	0.0623713	-2.22624	0.0266747	0.834239
ZSCAN23	0.113402	0.050954	2.22558	0.0267195	0.834239
ZNF708	-0.100066	0.0449659	-2.22538	0.0267333	0.834239
AP1G1	0.0944199	0.0424295	2.22534	0.0267362	0.834239
LOC90246	-0.129369	0.0581937	-2.22307	0.0268901	0.834239
ZNF768	-0.106615	0.0479762	-2.22224	0.0269465	0.834239
ZZEF1	0.100968	0.0454481	2.22162	0.026989	0.834239
IQGAP1	0.100265	0.0451559	2.22042	0.0270712	0.834239
WDR25	0.113053	0.0509229	2.22008	0.0270948	0.834239
PGK1	0.109093	0.0491878	2.21788	0.0272458	0.834239
TMEM98	-0.114527	0.0516464	-2.21752	0.0272704	0.834239
PDCD6	-0.103199	0.0465394	-2.21747	0.0272742	0.834239
LOC642846	-0.137951	0.0622168	-2.21727	0.0272876	0.834239
FAM53A	-0.13324	0.0601766	-2.21416	0.0275032	0.834239
RAD9B	-0.106865	0.048305	-2.2123	0.0276326	0.834239
SHROOM3	0.107638	0.0486653	2.2118	0.0276675	0.834239
CCDC61	-0.125092	0.0565618	-2.2116	0.0276814	0.834239
TOP3B	-0.114198	0.0516596	-2.21058	0.0277526	0.834239
TMEM81	-0.11677	0.0528404	-2.20985	0.0278035	0.834239
FAM111A	-0.105939	0.0479521	-2.20928	0.0278441	0.834239
SERHL	-0.118346	0.0535769	-2.20891	0.02787	0.834239
ICAM1	0.128888	0.0583702	2.20812	0.0279254	0.834239
CD86	0.122468	0.0554751	2.20762	0.0279603	0.834239
SLC35E3	0.121484	0.0550588	2.20644	0.0280437	0.834239
PRDX4	0.108532	0.0491939	2.2062	0.0280604	0.834239
GOLGA8A	-0.130084	0.0589793	-2.20559	0.0281037	0.834239
PCDH11X	-0.138236	0.062696	-2.20486	0.0281551	0.834239
DUSP5	0.126405	0.0573596	2.20374	0.0282353	0.834239
SND1	0.110254	0.0500347	2.20354	0.0282489	0.834239
MICALL2	-0.118317	0.0537935	-2.19946	0.0285402	0.834239
PRSS33	-0.149062	0.0677805	-2.19919	0.0285596	0.834239
ADCK5	-0.129228	0.0587784	-2.19856	0.0286052	0.834239
ACPL2	-0.116519	0.0530141	-2.19788	0.028654	0.834239
TTC9C	0.0908038	0.0413327	2.1969	0.0287244	0.834239
TNFRSF25	-0.130404	0.0593616	-2.19677	0.0287337	0.834239
ZNF513	-0.109358	0.0497834	-2.19668	0.0287401	0.834239
SLC6A19	0.105527	0.0480426	2.19652	0.028752	0.834239
OSBPL6	-0.145858	0.0664521	-2.19493	0.0288669	0.834239
LY6G5B	-0.113968	0.0519266	-2.19479	0.0288773	0.834239
CHI3L2	0.147323	0.0671285	2.19465	0.0288875	0.834239
LOC400657	-0.0921462	0.042007	-2.19359	0.028964	0.834239
LOC441204	-0.13875	0.0632618	-2.19326	0.0289878	0.834239
CTSL1	0.105335	0.0480405	2.19263	0.0290339	0.834239
OSGIN1	0.121594	0.055456	2.19262	0.0290348	0.834239
CMTM7	-0.131398	0.0599354	-2.19232	0.0290562	0.834239
RAB40AL	-0.124674	0.0568759	-2.19203	0.0290776	0.834239
ZNF700	-0.102459	0.0467475	-2.19176	0.0290976	0.834239
ZNF182	-0.0926549	0.042287	-2.1911	0.0291457	0.834239
NAMPT	0.112641	0.0514298	2.19018	0.0292128	0.834239
ATP6V1B2	0.099871	0.0456086	2.18974	0.0292449	0.834239
SFT2D1	0.0952186	0.0434983	2.18902	0.0292978	0.834239
STS	0.112767	0.0515264	2.18852	0.0293342	0.834239
PKLR	-0.134599	0.0615065	-2.18837	0.0293452	0.834239
SLITRK4	0.134374	0.06143	2.18744	0.029414	0.834239
BAG3	0.112128	0.0512643	2.18725	0.029428	0.834239
MXD3	-0.129054	0.0590241	-2.18647	0.0294851	0.834239
UPF3A	-0.100946	0.0461794	-2.18596	0.0295231	0.834239
LOC493754	-0.0963128	0.0440678	-2.18556	0.0295525	0.834239
DNPEP	0.100627	0.0460623	2.18458	0.029625	0.834239
HMOX1	0.115729	0.0529772	2.1845	0.0296308	0.834239
AKR7L	-0.15454	0.0707614	-2.18397	0.0296706	0.834239
PRAMEF8	0.119922	0.0549472	2.1825	0.0297793	0.834239
CNNM2	0.112272	0.0514638	2.18157	0.029849	0.834239
SSBP4	-0.116636	0.0534937	-2.18038	0.0299379	0.834239
GOLGA2B	-0.128373	0.0588812	-2.18021	0.0299502	0.834239
C21orf58	-0.13192	0.060513	-2.18004	0.0299633	0.834239
ACTG1	0.112125	0.0514368	2.17986	0.0299766	0.834239
C10orf41	-0.10346	0.0474641	-2.17976	0.0299841	0.834239
HSPA8	0.10517	0.048278	2.17842	0.0300841	0.834239
CMIP	0.106058	0.0486899	2.17823	0.0300985	0.834239
SRPK3	-0.147026	0.0675072	-2.17792	0.0301215	0.834239
HLA-DQA2	0.14701	0.0675276	2.17703	0.030189	0.834239
SCNN1D	-0.132536	0.0608885	-2.1767	0.0302135	0.834239
PRRT1	-0.122525	0.0563139	-2.17575	0.0302853	0.834239
CIAPIN1	0.096674	0.0444429	2.17524	0.0303239	0.834239
ZNF440	-0.115367	0.0530523	-2.17458	0.0303734	0.834239
TMEM8A	0.122998	0.0565696	2.17427	0.0303972	0.834239
PGM1	0.111114	0.0511065	2.17417	0.0304046	0.834239
ZNF141	-0.125136	0.0575608	-2.17399	0.0304187	0.834239
RTN1	0.129872	0.0597428	2.17385	0.0304287	0.834239
KTELC1	-0.095382	0.0438806	-2.17367	0.0304426	0.834239
GPR55	0.144747	0.0665982	2.17344	0.0304603	0.834239
CSF2RA	0.131833	0.0606617	2.17325	0.0304743	0.834239
ZNF177	-0.116565	0.0536387	-2.17316	0.0304817	0.834239
U2AF1L4	-0.114588	0.0527306	-2.17308	0.0304873	0.834239
DDAH2	-0.117574	0.0541152	-2.17266	0.0305191	0.834239
IARS	0.0979496	0.0451225	2.17075	0.0306647	0.834239
MTRF1	-0.109973	0.0506985	-2.16915	0.0307872	0.834239
ZNF319	0.0980467	0.0452472	2.16691	0.030959	0.834239
CLUL1	-0.128788	0.0594567	-2.16608	0.0310227	0.834239
PPP2CB	0.0977442	0.0451252	2.16607	0.0310238	0.834239
TMLHE	0.109721	0.0506802	2.16497	0.0311085	0.834239
MAEL	-0.133884	0.0618619	-2.16424	0.0311652	0.834239
ELOF1	-0.114225	0.0527811	-2.16413	0.0311736	0.834239
RBMX2	-0.103902	0.0480117	-2.16409	0.0311766	0.834239
VCP	0.0954066	0.0440947	2.16368	0.0312087	0.834239
ZYX	0.112874	0.0522024	2.16223	0.0313205	0.834239
CHRNA4	0.130615	0.0604086	2.1622	0.0313235	0.834239
CD80	0.124445	0.0575626	2.16191	0.0313455	0.834239
SGMS2	0.10683	0.0494437	2.16064	0.0314447	0.834239
EMR2	0.119823	0.055458	2.1606	0.0314476	0.834239
PLA2G4E	0.128482	0.0594871	2.15982	0.0315083	0.834239
NCKAP1L	0.121991	0.0565231	2.15825	0.0316314	0.834239
P2RY10	0.128164	0.0594017	2.15759	0.0316834	0.834239
HCFC2	0.094591	0.0438461	2.15734	0.0317025	0.834239
CUL9	-0.0998276	0.0463069	-2.15578	0.0318254	0.834239
MYH15	-0.131581	0.0610383	-2.15572	0.0318306	0.834239
MNDA	0.114849	0.0532828	2.15545	0.0318512	0.834239
TFEC	0.114807	0.0532684	2.15525	0.0318676	0.834239
LILRA2	0.130759	0.0606871	2.15464	0.0319155	0.834239
C6orf108	-0.117036	0.0543223	-2.15448	0.031928	0.834239
C20orf4	0.0808096	0.0375177	2.15391	0.0319734	0.834239
ANO8	-0.116735	0.0541991	-2.15383	0.0319798	0.834239
SYCP2	-0.123759	0.0574771	-2.1532	0.0320298	0.834239
RAB27A	0.103704	0.0481681	2.15296	0.0320487	0.834239
PCDHB9	-0.140212	0.0651427	-2.15238	0.0320941	0.834239
CN5H6.4	-0.115827	0.0538201	-2.15211	0.032116	0.834239
ME3	-0.124221	0.0577233	-2.152	0.0321244	0.834239
UROS	-0.104975	0.0488022	-2.15103	0.032202	0.834239
SEC23B	0.105426	0.0490203	2.15066	0.032231	0.834239
ZNF833	-0.125245	0.0582455	-2.1503	0.03226	0.834239
BMP2K	0.0995042	0.0462882	2.14967	0.0323102	0.834239
PMS2L4	-0.121958	0.0567595	-2.14868	0.0323892	0.834239
TGM2	0.124775	0.0580859	2.14811	0.0324346	0.834239
SOX4	-0.108428	0.0504926	-2.1474	0.032492	0.834239
LRRC45	-0.115349	0.0537522	-2.14595	0.0326083	0.834239
CPSF1	-0.117204	0.0546616	-2.14418	0.0327511	0.834239
ZNF362	-0.0956734	0.0446239	-2.144	0.0327656	0.834239
NFKBIL1	-0.102626	0.0478851	-2.14318	0.0328318	0.834239
LILRA4	0.134031	0.0625639	2.14231	0.0329023	0.834239
KRI1	-0.100462	0.0468962	-2.14221	0.0329102	0.834239
C6orf123	-0.135762	0.063385	-2.14186	0.0329389	0.834239
SLC16A2	0.114781	0.0535896	2.14185	0.0329396	0.834239
TNFAIP3	0.11664	0.0544782	2.14104	0.0330053	0.834239
C17orf56	-0.108129	0.0505205	-2.14029	0.0330659	0.834239
CDC27	0.0894385	0.0418044	2.13945	0.0331345	0.834239
SERINC3	0.0964712	0.0450952	2.13928	0.0331487	0.834239
FAM65A	0.108294	0.0506308	2.13889	0.0331806	0.834239
C20orf12	-0.105905	0.0495693	-2.13651	0.0333753	0.834239
AMH	-0.127385	0.05963	-2.13626	0.0333959	0.834239
SYVN1	0.109765	0.0513904	2.13591	0.0334243	0.834239
DERL1	0.0907197	0.0424795	2.13561	0.0334492	0.834239
APOF	-0.134244	0.0628617	-2.13554	0.0334549	0.834239
SFRS16	-0.107002	0.0501157	-2.1351	0.0334914	0.834239
TDRD3	-0.103937	0.0486953	-2.13443	0.0335461	0.834239
P704P	0.131907	0.0618348	2.13321	0.0336469	0.834239
CD14	0.128938	0.0604589	2.13266	0.0336926	0.834239
ZNF354A	-0.0987334	0.0462966	-2.13263	0.0336952	0.834239
RSU1	0.0983693	0.0461326	2.13231	0.0337212	0.834239
C16orf70	0.0949249	0.0445232	2.13203	0.0337446	0.834239
ANO9	-0.1218	0.0571431	-2.1315	0.0337888	0.834239
ADCY10	-0.131473	0.0616936	-2.13106	0.033825	0.834239
TACR1	0.131976	0.0619662	2.1298	0.0339296	0.834239
HIP1R	-0.111693	0.0524523	-2.12943	0.0339608	0.834239
LOC100268168	-0.12355	0.0580253	-2.12924	0.0339764	0.834239
GFPT1	0.103005	0.048382	2.129	0.0339964	0.834239
KIAA1279	0.092973	0.0436706	2.12896	0.0340001	0.834239
CPNE7	-0.134841	0.0633402	-2.12884	0.03401	0.834239
DHRS12	-0.111914	0.0526009	-2.1276	0.0341138	0.834239
C11orf35	-0.122721	0.0576821	-2.12754	0.0341186	0.834239
UBE2H	0.0960695	0.0451704	2.12683	0.0341784	0.834239
RPL23A	0.129976	0.0611246	2.12641	0.0342135	0.834239
C17orf90	-0.116816	0.054953	-2.12574	0.0342692	0.834239
CA3	-0.115133	0.0541625	-2.1257	0.0342728	0.834239
ATG5	0.0812229	0.0382161	2.12536	0.0343013	0.834239
CHAT	0.112405	0.0528977	2.12496	0.034335	0.834239
ADAT2	-0.103801	0.0488963	-2.12289	0.0345094	0.834239
PFKFB1	-0.133395	0.0628449	-2.12261	0.0345331	0.834239
CDV3	0.0879895	0.0414536	2.1226	0.0345338	0.834239
OSBP	0.083969	0.0395607	2.12254	0.0345392	0.834239
IRAK1BP1	-0.0926521	0.043653	-2.12247	0.0345451	0.834239
ZNF559	-0.09301	0.0438217	-2.12246	0.0345456	0.834239
SNX20	0.123024	0.0579638	2.12243	0.0345481	0.834239
YIPF6	0.0971053	0.0457538	2.12234	0.0345556	0.834239
SNX9	0.0910175	0.0428889	2.12217	0.0345704	0.834239
GAPVD1	0.0859997	0.0405281	2.12198	0.0345863	0.834239
FOXD4L1	-0.132346	0.0623782	-2.12168	0.034612	0.834239
S100A9	0.14695	0.0692798	2.12112	0.0346595	0.834239
NECAP1	0.0923537	0.0435643	2.11994	0.0347595	0.834239
NCALD	0.123496	0.0582607	2.11972	0.0347784	0.834239
OR13A1	-0.118517	0.0559367	-2.11877	0.0348587	0.834239
SIRT5	-0.0923214	0.0435829	-2.1183	0.0348994	0.834239
VPS33A	0.0974768	0.0460177	2.11824	0.0349038	0.834239
LOC100130691	-0.124431	0.0587788	-2.11693	0.0350157	0.834239
HM13	0.105852	0.0500184	2.11626	0.0350735	0.834239
SLC35C1	0.109305	0.0516543	2.11608	0.0350888	0.834239
SH2B3	0.101234	0.0478432	2.11595	0.0350996	0.834239
MUL1	0.0897786	0.0424351	2.11567	0.0351239	0.834239
KIAA1161	0.121339	0.057354	2.11561	0.0351293	0.834239
OSMR	0.120874	0.0571482	2.11511	0.0351724	0.834239
STBD1	0.104272	0.049301	2.11501	0.0351808	0.834239
ZNF26	-0.0983897	0.0465237	-2.11483	0.0351963	0.834239
JAZF1	0.109056	0.0515698	2.11473	0.0352044	0.834239
RGS17	-0.132427	0.0626343	-2.11429	0.0352425	0.834239
CCL3L1	0.137701	0.0651362	2.11404	0.0352638	0.834239
ZNF397OS	-0.0928151	0.0439048	-2.11401	0.0352669	0.834239
SCAMP2	0.0926245	0.0438189	2.1138	0.0352842	0.834239
LOC150776	-0.132803	0.062827	-2.11378	0.0352859	0.834239
C1QC	0.126008	0.0596164	2.11364	0.0352983	0.834239
ENGASE	-0.107607	0.050929	-2.11288	0.0353641	0.834239
TRPC2	0.124402	0.0589395	2.11067	0.0355545	0.834239
SNCB	0.131175	0.0621661	2.11008	0.0356065	0.834239
PIM2	0.114576	0.054313	2.10955	0.0356517	0.834239
CES3	-0.135866	0.0644058	-2.10953	0.035654	0.834239
CALCOCO2	0.0859914	0.0407644	2.10948	0.0356586	0.834239
RTN4	0.094462	0.0447897	2.10901	0.0356989	0.834239
UBE2G1	0.0811904	0.0384971	2.109	0.0356997	0.834239
BCKDHA	0.104384	0.0494984	2.10885	0.0357134	0.834239
ATP6V1H	0.0925683	0.0438967	2.10878	0.0357195	0.834239
HOMER3	-0.116244	0.0551307	-2.10851	0.0357424	0.834239
UGCG	0.113806	0.0539852	2.10809	0.0357789	0.834239
LIMA1	0.0941411	0.0446789	2.10706	0.035869	0.834239
EGR3	0.12602	0.059816	2.10679	0.0358926	0.834239
SIGLEC14	0.121048	0.057469	2.10632	0.0359336	0.834239
CELF6	-0.130115	0.0618035	-2.1053	0.0360228	0.834239
RQCD1	0.105101	0.0499297	2.10498	0.0360512	0.834239
PGAM1	0.11329	0.0538373	2.1043	0.0361108	0.834239
MTMR15	-0.0954449	0.0453622	-2.10406	0.0361315	0.834239
CCDC57	-0.111961	0.0532168	-2.10386	0.0361493	0.834239
TRIM16	0.11632	0.055303	2.10331	0.0361974	0.834239
ATP2A2	0.0923527	0.0439132	2.10307	0.0362185	0.834239
RASL11B	-0.123754	0.0588463	-2.103	0.0362249	0.834239
PACSIN2	0.10719	0.0509794	2.10262	0.0362587	0.834239
ZNF133	-0.100419	0.0477593	-2.10262	0.0362588	0.834239
FLVCR2	0.119871	0.0570109	2.1026	0.0362606	0.834239
C14orf129	0.0893605	0.0425016	2.10252	0.0362673	0.834239
DCTN5	0.091951	0.0437394	2.10225	0.0362911	0.834239
LONP2	0.0947487	0.0450719	2.10217	0.0362982	0.834239
RDX	0.0895148	0.0426039	2.10109	0.0363933	0.834239
C8G	-0.135224	0.0643696	-2.10075	0.0364237	0.834239
SH2D5	0.124846	0.0594301	2.10072	0.0364262	0.834239
OTOF	0.126933	0.0604245	2.10068	0.0364296	0.834239
SECTM1	0.131754	0.0627303	2.10033	0.0364608	0.834239
TERT	-0.14294	0.068079	-2.09962	0.0365236	0.834239
CUZD1	-0.121815	0.0580385	-2.09886	0.0365911	0.834239
CD70	0.13612	0.0648945	2.09756	0.0367071	0.834239
ZNF821	-0.108615	0.0517842	-2.09745	0.0367164	0.834239
SNX31	-0.11847	0.0564835	-2.09742	0.036719	0.834239
FAM70A	0.12176	0.058106	2.09548	0.0368924	0.834239
DFFA	0.103589	0.0494396	2.09527	0.036911	0.834239
GPR84	0.128407	0.061286	2.09521	0.0369162	0.834239
PCMT1	0.0838302	0.0400213	2.09464	0.0369677	0.834239
ACAD10	-0.101954	0.0486752	-2.09457	0.0369736	0.834239
HECTD3	0.106529	0.0508646	2.09437	0.0369919	0.834239
EEF1A2	0.132149	0.0631224	2.09353	0.0370668	0.834239
FLII	0.0985064	0.047057	2.09334	0.037084	0.834239
GIPR	0.132367	0.0632364	2.09321	0.0370957	0.834239
TNFRSF10B	0.102665	0.0490556	2.09282	0.0371309	0.834239
LILRB2	0.119313	0.0570248	2.0923	0.0371777	0.834239
SLC5A11	-0.130558	0.0624087	-2.09198	0.0372062	0.834239
CCL3	0.126696	0.0605875	2.09113	0.037283	0.834239
C2orf49	0.0844254	0.0403908	2.09021	0.0373658	0.834239
CLDN11	-0.124885	0.0597622	-2.0897	0.0374125	0.834239
SPATA20	-0.120194	0.0575435	-2.08875	0.0374983	0.834239
GNL2	-0.10246	0.0490649	-2.08825	0.037544	0.834239
MARCKSL1	-0.100112	0.0479423	-2.08817	0.0375508	0.834239
SC4MOL	0.0988133	0.0473211	2.08814	0.0375536	0.834239
PML	0.11391	0.0545512	2.08812	0.0375556	0.834239
C14orf181	-0.112865	0.0540515	-2.08809	0.0375581	0.834239
MZF1	-0.122885	0.0588872	-2.08679	0.0376764	0.834239
CCR8	0.122569	0.0587385	2.08669	0.0376854	0.834239
FOXO4	-0.093502	0.0448192	-2.0862	0.03773	0.834239
LEPROTL1	0.0906187	0.0434484	2.08566	0.0377794	0.834239
MYO1E	0.0947702	0.0454487	2.08521	0.0378206	0.834239
PRSS3	-0.138996	0.0666756	-2.08466	0.0378714	0.834239
ITGA2B	-0.133878	0.0642548	-2.08355	0.0379723	0.834239
KIAA1310	-0.0886961	0.0425781	-2.08314	0.0380103	0.834239
FAM186A	-0.131164	0.0629785	-2.08268	0.0380529	0.834239
NCOA3	0.0911844	0.043796	2.08203	0.0381125	0.834239
EFHD2	0.116271	0.0558458	2.08201	0.0381145	0.834239
C6orf26	-0.127265	0.0611567	-2.08097	0.0382101	0.834239
UBR4	0.0926387	0.0445282	2.08045	0.0382576	0.834239
CCL7	0.119994	0.0577027	2.07952	0.0383432	0.834239
STX10	-0.102634	0.0493604	-2.07928	0.0383655	0.834239
CCL4L2	0.131555	0.0632802	2.07893	0.0383985	0.834239
ALDH1A1	-0.126719	0.0609794	-2.07807	0.0384781	0.834239
UBE2L6	0.113671	0.05472	2.07733	0.038547	0.834239
C1orf104	-0.115169	0.055445	-2.07717	0.0385615	0.834239
TBC1D24	0.112148	0.0540108	2.0764	0.0386326	0.834239
CEP164	-0.0986158	0.047526	-2.07499	0.0387647	0.834239
SFXN3	0.107661	0.0518899	2.0748	0.038782	0.834239
XDH	0.132054	0.0636682	2.0741	0.0388472	0.834239
KLKB1	-0.139805	0.0674071	-2.07404	0.0388535	0.834239
UEVLD	0.0965156	0.0465553	2.07314	0.0389377	0.834239
CLC	-0.0998303	0.0481553	-2.07309	0.038942	0.834239
FAM26E	-0.113297	0.054657	-2.07287	0.0389625	0.834239
FAM63B	0.106682	0.0514795	2.07232	0.0390145	0.834239
P2RX7	0.121715	0.0587372	2.07219	0.039026	0.834239
MAP3K5	0.114372	0.0551935	2.07219	0.0390261	0.834239
MTERFD3	-0.106853	0.0515711	-2.07196	0.0390483	0.834239
C5AR1	0.124655	0.0601999	2.07069	0.0391676	0.834239
CCDC150	-0.115124	0.055612	-2.07012	0.0392206	0.834239
PIGS	0.103455	0.0499882	2.06958	0.0392718	0.834239
SULF2	0.125986	0.0608786	2.06947	0.0392822	0.834239
ZNF219	-0.112442	0.0543478	-2.06892	0.0393338	0.834239
PLGLB2	-0.129582	0.0626468	-2.06845	0.0393784	0.834239
ANKRD56	0.106222	0.0513579	2.06828	0.0393949	0.834239
ZNF85	-0.107032	0.0517552	-2.06804	0.0394171	0.834239
TMX2	0.086408	0.0417839	2.06797	0.039424	0.834239
DNAJB6	0.0924772	0.044733	2.06732	0.0394861	0.834239
ZNF789	-0.116378	0.056307	-2.06684	0.0395308	0.834239
PIGC	-0.0936736	0.0453401	-2.06602	0.039609	0.834239
LOC641367	0.127314	0.0616345	2.06563	0.0396465	0.834239
ACSM4	0.10491	0.0507893	2.06558	0.0396505	0.834239
HCCS	0.0840157	0.040688	2.06487	0.0397181	0.834239
ZNF600	-0.107397	0.0520173	-2.06465	0.0397397	0.834239
FAAH	-0.124709	0.0604165	-2.06415	0.0397874	0.834239
GOSR2	0.0915213	0.0443424	2.06397	0.0398046	0.834239
ANXA9	0.12787	0.0619783	2.06314	0.0398838	0.834239
YWHAB	0.0817653	0.0396521	2.06207	0.039986	0.834239
TAS2R19	-0.124337	0.0603058	-2.06177	0.0400147	0.834239
VDR	0.126111	0.061191	2.06095	0.0400937	0.834239
ITPR1	0.106323	0.0516047	2.06033	0.0401528	0.834239
CTBS	0.100487	0.0487796	2.06002	0.0401828	0.834239
CNOT1	0.0941955	0.0457518	2.05884	0.0402967	0.834239
MPP6	0.106326	0.0516616	2.05813	0.0403645	0.834239
AKAP2	0.105055	0.051065	2.05728	0.0404474	0.834239
KLC4	-0.0878716	0.0427135	-2.05723	0.0404519	0.834239
TMEM18	0.0986528	0.0479625	2.05688	0.0404863	0.834239
PLAU	0.128222	0.06235	2.05649	0.0405233	0.834239
KRTAP5-9	-0.128058	0.0622794	-2.05619	0.0405528	0.834239
CYP2D6	-0.139566	0.0678761	-2.05618	0.0405533	0.834239
ALB	-0.12861	0.0625647	-2.05563	0.0406075	0.834239
LOC286367	-0.111826	0.0544039	-2.05548	0.0406213	0.834239
GPR82	0.119574	0.0581858	2.05505	0.0406638	0.834239
ZNF414	-0.105918	0.0515555	-2.05445	0.0407215	0.834239
SLFN11	0.105066	0.0511473	2.05419	0.0407467	0.834239
AGPAT9	0.113311	0.0551896	2.05312	0.0408508	0.834239
PRSS45	-0.119794	0.0583481	-2.0531	0.0408535	0.834239
STK36	-0.101376	0.0493804	-2.05295	0.0408674	0.834239
GOLGA8B	-0.140546	0.0684642	-2.05284	0.0408786	0.834239
IL15RA	0.118055	0.0575084	2.05284	0.0408786	0.834239
LOC148709	-0.129046	0.0628722	-2.05252	0.04091	0.834239
ARL6IP4	-0.109499	0.0533514	-2.0524	0.0409214	0.834239
DAZAP2	0.0836801	0.0407937	2.0513	0.0410294	0.834239
LOC100129034	0.100498	0.0489951	2.05118	0.0410406	0.834239
TSEN2	-0.0983983	0.0479802	-2.05081	0.041077	0.834239
RNF126P1	-0.134592	0.0656342	-2.05064	0.0410937	0.834239
WDR53	-0.0933254	0.045513	-2.05052	0.0411057	0.834239
STK40	0.0992539	0.0484122	2.05018	0.0411386	0.834239
SLC6A12	0.123151	0.0600759	2.04993	0.0411637	0.834239
BRD9	-0.0954586	0.0465726	-2.04967	0.0411888	0.834239
SOX2OT	-0.117198	0.0571885	-2.04933	0.0412224	0.834239
TNNC2	-0.129721	0.0633171	-2.04875	0.0412792	0.834239
FCGR3B	0.135476	0.0661509	2.04798	0.0413554	0.834239
HEXDC	-0.109557	0.0535175	-2.04713	0.0414395	0.834239
BNIP3L	0.101086	0.0493919	2.04662	0.0414897	0.834239
PFDN6	-0.114384	0.0559072	-2.04596	0.041555	0.834239
FAM24B	-0.120179	0.0587511	-2.04556	0.0415942	0.834239
ACSL1	0.111905	0.0547085	2.04548	0.041603	0.834239
SCPEP1	0.103009	0.0503831	2.04452	0.0416974	0.834239
C11orf1	-0.113104	0.0553275	-2.04426	0.0417238	0.834239
VAT1	0.10593	0.051825	2.04399	0.0417505	0.834239
GIGYF2	0.0834054	0.0408222	2.04314	0.0418351	0.834239
ADAMTS13	-0.116338	0.0569421	-2.04309	0.0418396	0.834239
DIP2C	0.110416	0.0540548	2.04267	0.041882	0.834239
ATP5G3	0.0920876	0.0450995	2.04188	0.0419608	0.834239
SEC23A	0.0905132	0.0443337	2.04163	0.0419851	0.834239
ENTPD4	0.0914089	0.044773	2.04161	0.041988	0.834239
SLC16A3	0.124679	0.0610724	2.0415	0.0419984	0.834239
KIAA0907	-0.0955789	0.0468413	-2.04048	0.0421002	0.834239
DGCR14	-0.0959711	0.0470377	-2.0403	0.0421184	0.834239
OLFM1	0.12812	0.0627971	2.04023	0.0421257	0.834239
MCF2L2	-0.120254	0.0589528	-2.03983	0.0421658	0.834239
ARNTL	0.0969381	0.0475249	2.03973	0.0421755	0.834239
SEPT7L	-0.139911	0.0685964	-2.03963	0.0421862	0.834239
RAB35	0.0870806	0.0426993	2.03939	0.0422099	0.834239
PABPC1L	-0.118052	0.0579	-2.0389	0.0422592	0.834239
BAT1	-0.0894222	0.0438781	-2.03797	0.0423527	0.834239
QRSL1	0.084541	0.0414969	2.03728	0.0424216	0.834239
KLHDC9	-0.113945	0.0559425	-2.03682	0.0424688	0.834239
CD274	0.117837	0.0578553	2.03676	0.0424746	0.834239
ZNF174	0.0818155	0.0401774	2.03636	0.0425151	0.834239
LOC400927	-0.12043	0.0591463	-2.03614	0.0425366	0.834239
ZNF528	-0.114997	0.0564817	-2.036	0.0425506	0.834239
DNAJC19	-0.0895446	0.0439941	-2.03538	0.0426141	0.834239
SEPSECS	-0.0910536	0.0447563	-2.03443	0.0427097	0.834239
FHL2	0.122507	0.06024	2.03366	0.0427884	0.834239
SCO1	0.0870889	0.042827	2.03351	0.0428036	0.834239
PRAMEF12	0.110216	0.0542031	2.03339	0.0428154	0.834239
C18orf18	-0.104307	0.0513225	-2.03238	0.0429181	0.834239
C22orf34	0.120382	0.0592599	2.03143	0.0430147	0.834239
ZNF493	-0.104949	0.0516677	-2.03123	0.0430355	0.834239
MST1P9	-0.137285	0.0675939	-2.03102	0.0430562	0.834239
CLK2	-0.102029	0.0502437	-2.03068	0.0430917	0.834239
PRAMEF4	0.10957	0.0539798	2.02983	0.043178	0.834239
SNAI3	0.117083	0.0576917	2.02947	0.0432152	0.834239
NAIF1	0.0882586	0.0435076	2.02858	0.0433065	0.834239
CCL8	0.123646	0.060958	2.02838	0.0433262	0.834239
CTSA	0.108376	0.0534667	2.02697	0.0434713	0.834239
C5orf13	-0.106438	0.0525134	-2.02687	0.0434814	0.834239
LRRC59	0.0930747	0.0459643	2.02494	0.0436812	0.834239
AP2B1	0.0904546	0.0446829	2.02437	0.04374	0.834239
FOXH1	-0.128161	0.0633104	-2.02433	0.0437442	0.834239
HYI	-0.118502	0.0585471	-2.02404	0.0437739	0.834239
OSM	0.123777	0.0611669	2.02359	0.0438207	0.834239
POLR3GL	-0.0923121	0.0456184	-2.02357	0.0438223	0.834239
SLA	0.111482	0.0550935	2.02351	0.0438283	0.834239
ZNF439	-0.102508	0.0506622	-2.02335	0.0438449	0.834239
ZNF251	-0.0987393	0.0488006	-2.02332	0.0438482	0.834239
HRC	-0.125237	0.0619136	-2.02277	0.043905	0.834239
STT3A	0.0898823	0.0444424	2.02245	0.0439391	0.834239
ZNF226	-0.091727	0.0453648	-2.02199	0.0439869	0.834239
RABEP2	-0.106347	0.0525967	-2.02194	0.043992	0.834239
IP6K3	0.121617	0.0601502	2.02189	0.0439967	0.834239
LOC100129637	-0.106986	0.0529256	-2.02144	0.0440431	0.834239
CD276	0.10549	0.0521862	2.02142	0.0440454	0.834239
KAZ	0.11104	0.0549574	2.02048	0.044144	0.834239
IL1A	0.121668	0.0602488	2.01942	0.0442537	0.834239
SIGLEC1	0.115306	0.0571107	2.01899	0.0442987	0.834239
FLJ42709	-0.119785	0.0593291	-2.01899	0.0442992	0.834239
CKMT2	0.129413	0.0641361	2.01779	0.0444251	0.834239
ZNF558	-0.0945646	0.0468757	-2.01735	0.0444711	0.834239
CYB561D2	0.1072	0.0531522	2.01686	0.0445224	0.834239
CD4	0.115221	0.0571321	2.01674	0.0445348	0.834239
TNFAIP1	0.0894892	0.0443782	2.01651	0.0445585	0.834239
PLSCR2	-0.120922	0.0599859	-2.01583	0.0446299	0.834239
LCP2	0.110214	0.0546853	2.01543	0.0446727	0.834239
ZNF737	-0.112686	0.0559262	-2.01492	0.0447266	0.834239
TNPO3	0.0937719	0.0465395	2.01489	0.0447295	0.834239
RHBDF2	0.11216	0.055674	2.01459	0.0447609	0.834239
WIPF3	0.113718	0.0564509	2.01445	0.0447754	0.834239
KCNQ1OT1	-0.112169	0.0556918	-2.01411	0.0448117	0.834239
ANKS3	-0.107003	0.0531329	-2.01388	0.044836	0.834239
HLA-DRB6	0.143118	0.071088	2.01326	0.0449018	0.834239
BRS3	-0.101783	0.0505739	-2.01255	0.0449763	0.834239
OSBPL7	-0.110772	0.0550471	-2.01231	0.0450021	0.834239
KPNB1	0.0808056	0.0401622	2.01198	0.0450367	0.834239
FAM110A	-0.104709	0.0520584	-2.01138	0.045101	0.834239
SPSB1	0.110805	0.0550955	2.01115	0.0451249	0.834239
MYO1G	0.11678	0.0580706	2.011	0.0451413	0.834239
DHCR24	0.107418	0.053417	2.01094	0.0451473	0.834239
HAAO	-0.116393	0.0578954	-2.01039	0.0452054	0.834239
CYTH2	-0.0930319	0.0462857	-2.00995	0.0452524	0.834239
MYL5	-0.11488	0.0571599	-2.0098	0.045268	0.834239
CSF2	0.117663	0.0585541	2.00948	0.0453021	0.834239
PAX7	0.0999825	0.0497638	2.00914	0.0453388	0.834239
TRIM53	0.104187	0.0518585	2.00906	0.0453469	0.834239
TEAD3	-0.0945483	0.0470698	-2.00868	0.0453877	0.834239
TEX261	0.0871365	0.0433815	2.00861	0.0453955	0.834239
C1QB	0.11914	0.0593187	2.00848	0.0454091	0.834239
ILF3	-0.0855701	0.0426086	-2.00828	0.0454301	0.834239
FAM22D	-0.133001	0.0662274	-2.00824	0.0454346	0.834239
TSSK6	-0.111344	0.0554479	-2.00808	0.0454515	0.834239
SLC35E2	-0.0934191	0.0465333	-2.00757	0.045506	0.834239
LUC7L	-0.103981	0.051799	-2.0074	0.0455242	0.834239
FPR1	0.121238	0.0604296	2.00627	0.0456457	0.834239
PPP1R14A	-0.124788	0.0622008	-2.00621	0.0456515	0.834239
EHMT2	-0.101853	0.0507727	-2.00606	0.0456678	0.834239
SH3PXD2A	-0.0985793	0.0491427	-2.00598	0.0456764	0.834239
C3orf35	-0.126931	0.0632994	-2.00525	0.0457545	0.834239
FAM102A	0.107358	0.0535423	2.00511	0.04577	0.834239
MACF1	0.0855643	0.042711	2.00333	0.0459614	0.834239
FGL2	0.114366	0.0570923	2.00318	0.0459781	0.834239
TRIM41	-0.0857411	0.0428149	-2.0026	0.0460403	0.834239
CLEC5A	0.111693	0.0557753	2.00254	0.0460464	0.834239
LGI4	-0.115757	0.0578153	-2.00219	0.046085	0.834239
SAMSN1	0.106218	0.0530535	2.00209	0.0460958	0.834239
VPS35	0.0878389	0.0438785	2.00187	0.0461197	0.834239
NRADDP	-0.115988	0.0579407	-2.00183	0.0461232	0.834239
FITM2	0.1171	0.0584991	2.00173	0.0461343	0.834239
WBP1	-0.0983073	0.0491428	-2.00044	0.0462739	0.834239
C20orf72	-0.0891117	0.0445485	-2.00033	0.0462862	0.834239
OXTR	-0.123882	0.0619349	-2.0002	0.0463005	0.834239
KCNA6	-0.115645	0.0578183	-2.00015	0.0463052	0.834239
ERO1LB	0.119512	0.0597575	1.99995	0.0463276	0.834239
ST3GAL1	0.107498	0.053755	1.99977	0.0463467	0.834239
LEKR1	-0.100955	0.0504976	-1.99921	0.0464077	0.834239
TTBK2	0.103401	0.0517307	1.99883	0.0464489	0.834239
MEST	-0.104731	0.0524036	-1.99855	0.0464797	0.834239
MYO1C	0.1002	0.0501423	1.99831	0.0465053	0.834239
BCL2	-0.114479	0.0572929	-1.99814	0.046524	0.834239
ITGA10	-0.119021	0.0595749	-1.99783	0.0465578	0.834239
EPYC	0.113383	0.0567567	1.9977	0.0465726	0.834239
VSIG2	-0.125734	0.0629497	-1.99738	0.0466077	0.834239
C19orf69	-0.117475	0.0588208	-1.99716	0.0466312	0.834239
KCTD5	0.0862124	0.0431709	1.997	0.0466482	0.834239
INE2	-0.121339	0.0607708	-1.99666	0.0466852	0.834239
CPT1B	-0.118391	0.0593602	-1.99446	0.0469271	0.836748
TNRC6C	-0.111448	0.0558999	-1.99371	0.0470092	0.836748
ACTR3	0.0869217	0.0436008	1.99358	0.0470234	0.836748
C1orf63	-0.106584	0.0534964	-1.99237	0.0471567	0.836748
MAP2K4	0.0818791	0.0410992	1.99223	0.0471719	0.836748
NPEPL1	-0.0989628	0.0496807	-1.99198	0.0471999	0.836748
ERI1	0.0972842	0.0488525	1.99139	0.047265	0.836748
SSTR1	-0.112974	0.056733	-1.99132	0.0472718	0.836748
TSPAN12	-0.114711	0.0576062	-1.9913	0.0472747	0.836748
LOC728613	-0.116562	0.0585557	-1.99061	0.0473504	0.836748
CD37	0.121363	0.0610039	1.98943	0.0474809	0.836748
MSMP	0.120562	0.0606222	1.98874	0.0475577	0.836748
C9orf21	0.101842	0.0512244	1.98816	0.0476226	0.836748
LGTN	-0.0960471	0.0483115	-1.98808	0.0476312	0.836748
C19orf44	-0.0980251	0.0493074	-1.98804	0.0476357	0.836748
NUDT19	0.0909492	0.0457482	1.98804	0.0476359	0.836748
C20orf141	0.112141	0.0564237	1.98747	0.0476986	0.836748
IAH1	0.0962104	0.0484398	1.98618	0.0478423	0.836748
GABRR2	0.114023	0.0574141	1.98598	0.0478654	0.836748
FER1L6	0.122176	0.0615345	1.98548	0.0479205	0.836748
NPEPPS	0.0812131	0.0409084	1.98524	0.0479474	0.836748
KCNIP2	-0.110391	0.0556221	-1.98465	0.0480133	0.836748
RIMBP3	0.117978	0.0594524	1.98442	0.0480396	0.836748
SEMA5B	-0.129883	0.0654538	-1.98434	0.0480482	0.836748
IL6R	0.111032	0.0559546	1.98432	0.0480507	0.836748
ITGAM	0.118043	0.0595004	1.9839	0.0480975	0.836748
TMEM79	-0.109665	0.0553165	-1.9825	0.0482544	0.836748
HKDC1	0.122044	0.061563	1.98243	0.0482627	0.836748
C6orf163	-0.119793	0.0604301	-1.98234	0.0482732	0.836748
RHOH	0.11344	0.0572255	1.98233	0.0482744	0.836748
LOC728190	-0.113025	0.0570178	-1.98227	0.0482802	0.836748
CNTNAP1	0.106338	0.0536483	1.98214	0.0482957	0.836748
SHCBP1	0.103671	0.0523082	1.98192	0.0483201	0.836748
CD84	0.109052	0.055035	1.9815	0.0483677	0.836789
RND2	0.1202	0.060683	1.98078	0.0484486	0.837404
FCER1G	0.114893	0.0580444	1.97941	0.0486034	0.838623
ATP10D	0.0933365	0.0471551	1.97935	0.0486099	0.838623
RRN3P1	-0.111443	0.0563266	-1.97851	0.0487053	0.839484
CD163L1	0.115838	0.0585617	1.97805	0.0487573	0.839597
AMFR	0.0968298	0.0489712	1.97728	0.0488445	0.840317
GLRX	0.109765	0.0555269	1.97679	0.0489	0.840324
TMBIM6	0.0856071	0.0433168	1.9763	0.0489554	0.840324
UPB1	-0.121976	0.061727	-1.97606	0.0489835	0.840324
LPIN2	0.0893452	0.0452226	1.97568	0.0490268	0.840324
OLAH	0.111434	0.0564786	1.97304	0.0493281	0.844704
NCRNA00052	0.0962969	0.0488232	1.97236	0.049406	0.845254
COX6A2	-0.10543	0.0534653	-1.97194	0.0494544	0.845299
FABP3	0.119931	0.0608367	1.97136	0.0495204	0.845645
WDR85	-0.0978555	0.0496692	-1.97014	0.0496601	0.846017
SIGLEC11	0.123911	0.0629093	1.96967	0.0497148	0.846017
C1orf220	-0.112993	0.0573914	-1.96881	0.0498144	0.846017
PSMB2	0.0852185	0.0433393	1.96631	0.0501035	0.846017
CLEC4A	0.106235	0.0540291	1.96626	0.0501089	0.846017
CSF1R	0.115165	0.0585818	1.96588	0.0501527	0.846017
LGI2	-0.103036	0.052442	-1.96477	0.0502824	0.846017
TDRD12	0.111348	0.0567204	1.96311	0.050476	0.846017
AVPR2	-0.115364	0.0587874	-1.9624	0.050559	0.846017
NCK1	0.0863809	0.0440334	1.96171	0.0506389	0.846017
HLA-DMA	0.124974	0.0637115	1.96156	0.0506573	0.846017
DDX19A	0.0896008	0.0456897	1.96107	0.0507136	0.846017
TPD52	0.0930212	0.0474493	1.96043	0.0507886	0.846017
SLC46A3	0.111767	0.0570138	1.96035	0.0507985	0.846017
TTC7A	0.104308	0.053217	1.96005	0.0508332	0.846017
FGFR1OP2	0.0787228	0.0401845	1.95903	0.0509531	0.846017
ACACA	0.0899939	0.0459423	1.95885	0.0509753	0.846017
CSF3R	0.115923	0.0592068	1.95792	0.0510837	0.846017
KCNAB3	-0.112119	0.0572655	-1.95788	0.0510887	0.846017
NXF5	-0.11021	0.0563242	-1.95671	0.0512269	0.846017
AMDHD2	0.113341	0.0579629	1.95541	0.0513811	0.846017
SLC30A2	0.124031	0.0634403	1.95509	0.0514194	0.846017
IL17RB	-0.111757	0.0571854	-1.95428	0.0515144	0.846017
SEPX1	0.109662	0.0561235	1.95393	0.0515562	0.846017
ITGB3	0.111871	0.0572559	1.95388	0.0515624	0.846017
SNRNP35	-0.100147	0.0512554	-1.95388	0.051563	0.846017
UBQLNL	-0.114537	0.0586266	-1.95366	0.0515882	0.846017
AVL9	0.0982422	0.050296	1.95328	0.051634	0.846017
FLJ44606	-0.104526	0.0535287	-1.95272	0.0517007	0.846017
DYRK4	-0.104822	0.0536847	-1.95255	0.0517202	0.846017
KIAA0196	0.0865887	0.044353	1.95226	0.0517548	0.846017
KLRD1	0.113743	0.0582739	1.95187	0.0518017	0.846017
C2orf24	0.088844	0.0455261	1.9515	0.0518464	0.846017
BBOX1	0.119384	0.0611775	1.95144	0.0518529	0.846017
NUDCD1	0.0931471	0.0477363	1.95129	0.0518713	0.846017
PAFAH1B1	0.079453	0.0407197	1.95122	0.0518795	0.846017
RNF114	0.0822737	0.042169	1.95105	0.0519001	0.846017
TMEM91	-0.115202	0.0590474	-1.95101	0.0519047	0.846017
HSPA5	0.0873058	0.0447526	1.95086	0.0519229	0.846017
FOXA3	-0.124531	0.0638379	-1.95073	0.0519375	0.846017
CAPN3	-0.118317	0.0606562	-1.95062	0.0519508	0.846017
B3GNT4	0.10858	0.0556666	1.95055	0.0519599	0.846017
INTS3	-0.0937396	0.0480597	-1.95048	0.0519673	0.846017
MOBP	-0.118854	0.0609782	-1.94912	0.0521301	0.846017
CYP26A1	0.13059	0.0670002	1.9491	0.0521334	0.846017
LOC284837	-0.111767	0.0573503	-1.94885	0.0521632	0.846017
C16orf62	0.0848427	0.0435355	1.94881	0.0521673	0.846017
ACADM	0.0843102	0.0432648	1.9487	0.0521806	0.846017
ZNF688	-0.109551	0.0562448	-1.94775	0.0522951	0.846017
PIP5K1P1	-0.109836	0.0563927	-1.94769	0.0523024	0.846017
PDE4B	0.106982	0.0549326	1.94752	0.0523234	0.846017
PRRG3	-0.0967736	0.0496908	-1.94751	0.0523235	0.846017
LOH12CR2	-0.101331	0.0520377	-1.94725	0.0523549	0.846017
C22orf46	-0.0947803	0.0486785	-1.94707	0.0523772	0.846017
COL4A5	-0.106798	0.0548532	-1.94698	0.0523874	0.846017
ACOXL	-0.119526	0.0614043	-1.94654	0.052441	0.846017
ARMCX1	-0.105059	0.0539971	-1.94565	0.0525481	0.846017
HAUS1	-0.0936917	0.0481621	-1.94534	0.0525856	0.846017
MAP1LC3A	-0.109097	0.0560826	-1.94529	0.0525922	0.846017
SLC26A6	-0.114582	0.0589091	-1.94507	0.0526183	0.846017
TRPM8	0.119394	0.0614282	1.94363	0.0527924	0.846017
GKAP1	-0.0980221	0.0504326	-1.94362	0.0527932	0.846017
NCF4	0.115014	0.0591752	1.94362	0.0527935	0.846017
GPR125	-0.0830848	0.0427481	-1.94359	0.0527973	0.846017
CDC16	-0.0866926	0.0446185	-1.94297	0.0528721	0.846017
MLL3	0.0900804	0.046367	1.94277	0.0528968	0.846017
UBE2J1	0.0819919	0.0422063	1.94265	0.0529118	0.846017
HIPK3	0.0960247	0.0494601	1.94146	0.0530562	0.846017
FZD9	0.119056	0.0613234	1.94144	0.0530582	0.846017
SLC35D1	0.0828447	0.0426777	1.94117	0.0530914	0.846017
FAM83F	-0.11838	0.0609892	-1.941	0.053112	0.846017
CALU	0.0856654	0.0441403	1.94075	0.053142	0.846017
DPYSL2	0.106566	0.0549221	1.94031	0.0531968	0.846017
PHKB	0.0887998	0.0457668	1.94027	0.0532015	0.846017
TBL2	0.0836616	0.0431255	1.93996	0.0532392	0.846017
SOX9	-0.115857	0.0597247	-1.93985	0.0532529	0.846017
ALPP	0.137463	0.0708638	1.93982	0.0532564	0.846017
ZDHHC6	-0.087548	0.0451634	-1.93847	0.0534208	0.846017
GPR109A	0.121418	0.0626567	1.93783	0.0534992	0.846017
COL6A4P2	-0.120963	0.0624383	-1.93732	0.0535615	0.846017
C5orf45	-0.116638	0.0602082	-1.93725	0.0535703	0.846017
SYN2	-0.12007	0.0620048	-1.93646	0.0536681	0.846017
HYOU1	0.0907254	0.0468551	1.9363	0.0536875	0.846017
RASA3	0.107494	0.0555172	1.93623	0.0536956	0.846017
AP2A1	0.096862	0.0500278	1.93616	0.0537041	0.846017
SERGEF	-0.118568	0.0612684	-1.93522	0.0538202	0.846017
MOBKL1B	0.0818939	0.0423311	1.93461	0.0538958	0.846017
LOC202781	-0.0983954	0.0508616	-1.93457	0.0539001	0.846017
CXorf38	0.0857996	0.044351	1.93456	0.0539019	0.846017
PPP2R2A	0.0875951	0.0452898	1.9341	0.0539581	0.846017
KDELR1	0.0855129	0.0442153	1.93401	0.0539692	0.846017
LOC283663	-0.117509	0.0607768	-1.93345	0.0540386	0.846017
H3F3A	-0.111245	0.0575427	-1.93326	0.0540615	0.846017
ADAM9	0.0939292	0.0485883	1.93316	0.0540737	0.846017
PTPN7	0.111492	0.0576809	1.9329	0.0541059	0.846017
LOC730101	-0.0988436	0.0511558	-1.93221	0.0541923	0.846017
2011-09-01	0.0871789	0.0451208	1.93212	0.0542029	0.846017
DKFZP686I15217	-0.1016	0.0526288	-1.93051	0.0544034	0.846017
RAB5C	0.0877252	0.0454422	1.93048	0.0544069	0.846017
MAGEC3	-0.0988196	0.0511922	-1.93037	0.0544207	0.846017
SPOCK3	-0.105501	0.0546829	-1.92933	0.0545501	0.846017
RGS14	-0.105256	0.0545597	-1.92919	0.0545665	0.846017
FAM156A	-0.123763	0.0641715	-1.92863	0.0546363	0.846017
RTTN	-0.0879674	0.0456123	-1.92859	0.0546421	0.846017
MAPRE1	0.0755235	0.0391604	1.92857	0.0546444	0.846017
ZNF239	-0.0929781	0.0482117	-1.92854	0.0546481	0.846017
GALNT9	0.122118	0.0633287	1.92831	0.0546765	0.846017
C15orf38	0.0928764	0.0481681	1.92817	0.0546943	0.846017
GALNS	0.100148	0.0519523	1.92769	0.0547541	0.846017
ZNF200	0.0789037	0.0409472	1.92696	0.0548454	0.846017
GPR26	0.106747	0.0554156	1.9263	0.054928	0.846017
CTSF	-0.107777	0.0559617	-1.92591	0.0549775	0.846017
RPS6KA6	-0.103223	0.0536309	-1.92469	0.0551299	0.846017
VPS72	-0.0861889	0.0447833	-1.92458	0.0551446	0.846017
IL1R2	0.121052	0.0629358	1.92342	0.0552898	0.846017
FAM20A	0.113402	0.0589664	1.92317	0.0553216	0.846017
ANXA2P2	0.109117	0.0567391	1.92313	0.0553264	0.846017
C20orf94	-0.104154	0.0541659	-1.92287	0.0553592	0.846017
GRAMD1A	-0.0942967	0.0490424	-1.92276	0.0553732	0.846017
FNDC4	0.116675	0.0606949	1.92232	0.055429	0.846017
TSEN54	-0.0953784	0.0496225	-1.92208	0.0554592	0.846017
SLC2A5	0.117019	0.0608836	1.92201	0.0554673	0.846017
CENPH	-0.0982877	0.0511549	-1.92137	0.0555483	0.846017
PELO	0.0872679	0.0454224	1.92125	0.0555637	0.846017
SEMA3F	-0.109325	0.0569069	-1.92113	0.0555794	0.846017
GUSBL2	-0.107904	0.0561679	-1.9211	0.0555834	0.846017
LAYN	-0.101518	0.0528475	-1.92095	0.0556014	0.846017
CHMP7	0.0860009	0.0447767	1.92066	0.0556386	0.846017
LOC285696	-0.115146	0.0599623	-1.92031	0.0556834	0.846017
ZNF337	-0.0914831	0.0476522	-1.91981	0.0557464	0.846017
RGP1	0.100536	0.0523865	1.91912	0.0558336	0.846017
LOC285548	-0.110311	0.0574809	-1.91908	0.0558388	0.846017
ATN1	-0.0945283	0.0492592	-1.919	0.0558496	0.846017
MMP25	0.110125	0.0573927	1.9188	0.0558741	0.846017
MRFAP1L1	-0.0821824	0.042833	-1.91867	0.055891	0.846017
SSH1	0.0788852	0.0411216	1.91834	0.0559333	0.846017
VSIG4	0.10832	0.0564978	1.91724	0.0560737	0.846017
MAGEE2	-0.0980022	0.0511244	-1.91694	0.0561121	0.846017
C6orf125	-0.109651	0.0572044	-1.91683	0.0561257	0.846017
C4orf41	0.0754472	0.0393621	1.91675	0.0561361	0.846017
RPRM	0.115409	0.0602122	1.9167	0.0561415	0.846017
TAF13	0.092644	0.0483389	1.91655	0.056161	0.846017
SYNGR3	0.114949	0.0599788	1.91649	0.0561687	0.846017
C15orf39	0.10045	0.0524153	1.91643	0.0561759	0.846017
CALM3	0.0878016	0.0458167	1.91637	0.0561845	0.846017
SMCR7	0.087943	0.0459073	1.91567	0.0562743	0.846017
FLOT2	0.0963563	0.0503059	1.91541	0.0563074	0.846017
LIPF	-0.0999959	0.0522085	-1.91532	0.0563187	0.846017
TMED7-TICAM2	0.108755	0.0568188	1.91406	0.0564801	0.847753
FUBP3	0.0763226	0.039884	1.91361	0.0565371	0.847918
GPR183	0.11157	0.0583487	1.91213	0.0567279	0.849552
ODZ4	0.104717	0.0547701	1.91194	0.0567528	0.849552
RSAD1	-0.0849082	0.0444151	-1.91169	0.0567839	0.849552
VPS13C	0.0909834	0.0476157	1.91078	0.0569013	0.850619
CYP2C8	-0.117235	0.0613831	-1.90989	0.0570164	0.851436
PYROXD1	-0.0926397	0.0485345	-1.90874	0.0571655	0.851436
ASS1	0.110766	0.0580472	1.9082	0.0572356	0.851436
BNIPL	-0.121198	0.0635149	-1.90818	0.0572382	0.851436
C2orf47	0.0814347	0.0426771	1.90816	0.057241	0.851436
CYFIP1	0.0895833	0.0469536	1.90791	0.0572731	0.851436
KIAA0182	0.0932603	0.048885	1.90775	0.0572938	0.851436
SOX11	-0.11758	0.0616486	-1.90727	0.0573565	0.851436
NCF2	0.104507	0.0547973	1.90716	0.0573707	0.851436
UHRF1BP1	0.081476	0.0427349	1.90655	0.0574505	0.851724
NDUFS1	0.0857505	0.0450014	1.90551	0.0575859	0.851724
UBE2F	0.0828941	0.0435092	1.90521	0.0576246	0.851724
WHSC2	-0.0892897	0.0468678	-1.90514	0.0576334	0.851724
EZR	0.097141	0.0509989	1.90477	0.0576821	0.851724
CYTH4	0.109054	0.0572699	1.90421	0.0577552	0.851724
PTK2B	0.105512	0.0554147	1.90404	0.0577774	0.851724
ABHD1	-0.122908	0.0645546	-1.90394	0.05779	0.851724
ZNF248	-0.0861723	0.0452722	-1.90343	0.0578572	0.851724
ALKBH5	0.0785724	0.0412857	1.90314	0.0578948	0.851724
SFI1	-0.0954309	0.0501444	-1.90312	0.0578971	0.851724
RBM42	-0.0917681	0.0482377	-1.90241	0.0579899	0.852291
TNFAIP8L2	0.114907	0.0604098	1.90212	0.0580279	0.852291
RRAGC	0.0910798	0.0479185	1.90072	0.0582119	0.854266
PFDN5	-0.101974	0.0536609	-1.90034	0.0582623	0.854266
VCL	0.0888965	0.0467865	1.90005	0.0583011	0.854266
C10orf108	0.117205	0.0617042	1.89947	0.0583764	0.854692
USH1G	-0.120592	0.0635152	-1.89863	0.0584884	0.855445
CAPN2	0.0964681	0.0508194	1.89825	0.0585378	0.855445
POU5F1B	-0.125727	0.0662653	-1.89733	0.0586598	0.855445
PLEKHM1P	-0.0986135	0.0519769	-1.89726	0.0586695	0.855445
PGS1	-0.0831194	0.0438124	-1.89717	0.0586813	0.855445
GTF2IP1	-0.11659	0.0614805	-1.89638	0.0587863	0.855445
TTC39B	0.0977936	0.0515741	1.89617	0.0588129	0.855445
KANK1	-0.101621	0.0535954	-1.89607	0.0588263	0.855445
COPS3	0.0798985	0.042142	1.89594	0.0588445	0.855445
B2M	0.101677	0.0536559	1.89499	0.0589706	0.856577
ATG16L2	-0.110772	0.0584655	-1.89465	0.0590151	0.856577
ATF2	0.0899947	0.0475268	1.89356	0.0591608	0.857451
EARS2	0.0858422	0.0453393	1.89333	0.0591914	0.857451
FLJ10038	-0.0947914	0.0500947	-1.89224	0.0593363	0.857451
WDR52	-0.106933	0.0565175	-1.89204	0.0593637	0.857451
CECR1	-0.112693	0.0595659	-1.8919	0.0593825	0.857451
TIMP3	-0.102345	0.0541023	-1.8917	0.0594089	0.857451
MYOF	0.099159	0.0524552	1.89036	0.0595891	0.857451
CHKB-CPT1B	-0.107046	0.0566915	-1.88823	0.0598749	0.857451
MAP3K2	0.0861165	0.0456208	1.88766	0.0599516	0.857451
PPYR1	-0.110123	0.0583411	-1.88758	0.0599624	0.857451
DLX1	-0.113606	0.0601916	-1.8874	0.059986	0.857451
IL8	0.114576	0.0607265	1.88675	0.0600746	0.857451
CASS4	0.108122	0.0573073	1.8867	0.0600813	0.857451
SSFA2	0.0952375	0.0504876	1.88636	0.0601276	0.857451
ZNF461	-0.079858	0.0423346	-1.88635	0.0601278	0.857451
AHCYL1	0.0865825	0.0459027	1.88622	0.0601462	0.857451
UFM1	0.0837698	0.0444181	1.88594	0.0601838	0.857451
TP53I13	-0.100583	0.0533338	-1.88591	0.0601873	0.857451
CXCR2P1	0.115294	0.0611385	1.88579	0.0602045	0.857451
CRTC1	-0.101439	0.0538052	-1.8853	0.0602705	0.857451
TCF25	0.0871334	0.0462332	1.88465	0.0603584	0.857451
SYTL5	0.10715	0.0568644	1.88431	0.0604043	0.857451
C9orf96	-0.109862	0.0583238	-1.88365	0.0604934	0.857451
LRRC27	-0.0988653	0.052488	-1.88358	0.0605037	0.857451
THAP9	-0.08289	0.0440087	-1.88349	0.0605153	0.857451
KCTD21	0.0866099	0.0459958	1.883	0.0605829	0.857451
DOCK9	0.0889982	0.0472791	1.8824	0.0606639	0.857451
TSTD2	0.0835909	0.0444092	1.88229	0.0606795	0.857451
TDRD7	0.0839677	0.0446117	1.88219	0.0606923	0.857451
CDS2	0.0805502	0.042799	1.88206	0.0607109	0.857451
FCRLA	0.119964	0.0637424	1.88201	0.0607173	0.857451
POLL	-0.0874485	0.0464669	-1.88195	0.0607248	0.857451
RBM6	-0.0866816	0.0460745	-1.88133	0.0608094	0.857451
ULK3	-0.089606	0.047635	-1.88109	0.060842	0.857451
P2RY13	0.111475	0.0592613	1.88107	0.0608447	0.857451
CFLAR	0.0881889	0.0468859	1.88093	0.0608649	0.857451
LOC100132354	-0.112251	0.0596791	-1.88092	0.0608662	0.857451
OSTBETA	0.119943	0.0637756	1.8807	0.0608957	0.857451
REEP3	0.0911582	0.0484793	1.88035	0.0609431	0.857451
NOL9	0.0944883	0.0502505	1.88034	0.0609445	0.857451
TMCO3	0.0887865	0.0472244	1.8801	0.060978	0.857451
RHO	-0.0991207	0.0527329	-1.87967	0.061036	0.857613
ITCH	0.0735408	0.0391345	1.87918	0.0611035	0.85791
ST6GALNAC2	-0.110573	0.0588843	-1.8778	0.0612928	0.858082
SLITRK3	-0.0958802	0.0510722	-1.87735	0.0613554	0.858082
SLC4A8	-0.112512	0.0599335	-1.87728	0.0613641	0.858082
RFWD2	-0.0821835	0.0437815	-1.87713	0.0613851	0.858082
VAPB	0.0804928	0.0428912	1.87667	0.0614477	0.858082
TMEM71	0.116591	0.0621488	1.876	0.0615411	0.858082
SASH3	0.104482	0.0557055	1.87561	0.0615948	0.858082
NUP98	0.0776227	0.0413886	1.87546	0.0616151	0.858082
CATSPER2	-0.111286	0.0593478	-1.87516	0.0616567	0.858082
KIAA0100	0.0923429	0.0492558	1.87476	0.0617116	0.858082
KCNE1	0.122654	0.0654372	1.87437	0.0617651	0.858082
APOA2	0.103524	0.0552423	1.87399	0.0618178	0.858082
ORAI2	0.0968836	0.051711	1.87356	0.0618776	0.858082
NMNAT3	-0.109091	0.0582356	-1.87327	0.0619176	0.858082
ZNF814	-0.110697	0.0591127	-1.87264	0.0620048	0.858082
SETD4	-0.0844666	0.0451123	-1.87236	0.0620434	0.858082
ZNF165	-0.0928812	0.0496281	-1.87154	0.0621571	0.858082
HTR3B	0.0963598	0.0514999	1.87107	0.0622232	0.858082
PDLIM5	0.0973711	0.052052	1.87065	0.062281	0.858082
SMAD6	-0.104699	0.0559787	-1.87034	0.0623238	0.858082
PLAC9	-0.118453	0.063335	-1.87026	0.0623359	0.858082
EPHB3	-0.126252	0.0675145	-1.87	0.0623711	0.858082
TRIM43	0.116427	0.0622906	1.86909	0.0624984	0.858082
PAG1	0.102989	0.0551019	1.86906	0.0625032	0.858082
STAG3L3	-0.104494	0.0559143	-1.86883	0.0625345	0.858082
COL13A1	0.121622	0.0650946	1.86839	0.0625968	0.858082
PDXDC2	-0.116819	0.0625264	-1.86831	0.0626069	0.858082
TMEM140	0.092114	0.049314	1.86791	0.062664	0.858082
RFFL	0.0834502	0.0446909	1.86727	0.0627524	0.858082
CSNK1G1	0.0820883	0.0439757	1.86668	0.0628363	0.858082
ETV7	0.111803	0.0598946	1.86666	0.0628386	0.858082
LMBR1	0.0793801	0.0425253	1.86666	0.0628391	0.858082
ARF4	0.0808638	0.0433487	1.86542	0.0630119	0.858082
HADHA	0.082962	0.0444791	1.86519	0.0630446	0.858082
MNS1	-0.0992709	0.0532243	-1.86514	0.0630517	0.858082
ZNF767	-0.0931786	0.049969	-1.86473	0.06311	0.858082
RHOF	0.11609	0.0622806	1.86398	0.0632154	0.858082
HAVCR2	0.10354	0.0555607	1.86354	0.0632773	0.858082
PNN	-0.07846	0.042106	-1.86339	0.063298	0.858082
XRCC6BP1	-0.0916367	0.0491788	-1.86334	0.0633059	0.858082
HEATR4	-0.113774	0.0610617	-1.86326	0.0633165	0.858082
NRBP2	-0.102559	0.0550533	-1.8629	0.0633678	0.858082
CCS	-0.0999472	0.0536554	-1.86276	0.0633867	0.858082
YY2	0.101029	0.054248	1.86235	0.0634446	0.858082
USF2	-0.0880203	0.0472769	-1.8618	0.0635222	0.858082
PRSS50	-0.109081	0.0585922	-1.8617	0.0635375	0.858082
ZNF778	0.0990292	0.0532091	1.86113	0.0636174	0.858082
FAM65B	0.099041	0.053216	1.86112	0.0636196	0.858082
DUS2L	0.0930435	0.0499976	1.86096	0.0636419	0.858082
HTR1D	-0.117793	0.0633048	-1.86073	0.0636741	0.858082
ALG1L2	0.107604	0.0578295	1.86072	0.0636761	0.858082
AGAP6	-0.128847	0.0692495	-1.86063	0.0636889	0.858082
TWIST1	-0.114053	0.0613073	-1.86036	0.0637273	0.858082
EPOR	-0.116792	0.0628085	-1.8595	0.0638486	0.858082
TMEM216	-0.0855285	0.0460129	-1.85879	0.0639493	0.858082
CX3CL1	0.110514	0.0594673	1.85839	0.0640063	0.858082
OFD1	-0.0918085	0.0494108	-1.85807	0.0640527	0.858082
C8ORFK29	-0.11741	0.0632067	-1.85755	0.0641256	0.858082
TXLNG	0.08378	0.0451138	1.85708	0.0641932	0.858082
LACTB	0.0800265	0.0430967	1.8569	0.0642185	0.858082
LOC153910	-0.09884	0.0532492	-1.85618	0.0643218	0.858082
POMGNT1	-0.0884615	0.0476611	-1.85605	0.0643401	0.858082
C16orf80	0.0766658	0.0413108	1.85583	0.064372	0.858082
INPP4B	0.110369	0.0594752	1.85571	0.0643883	0.858082
MSR1	0.0967402	0.0521406	1.85537	0.0644376	0.858082
LILRB1	0.107086	0.0577438	1.8545	0.0645626	0.858082
IFNE	-0.109068	0.0588174	-1.85435	0.0645833	0.858082
YPEL3	-0.108739	0.0586673	-1.85348	0.064708	0.858082
PAPSS2	0.103102	0.0556263	1.85347	0.06471	0.858082
BCAN	0.110313	0.0595505	1.85242	0.0648606	0.858082
PAK7	-0.115989	0.0626729	-1.85071	0.0651075	0.858082
SRD5A2	0.120056	0.0648713	1.85068	0.0651112	0.858082
SYT17	0.107793	0.0582458	1.85065	0.0651162	0.858082
TBC1D2	0.109102	0.0589567	1.85055	0.065131	0.858082
CD55	0.0995942	0.0538194	1.85053	0.0651338	0.858082
PSORS1C2	-0.123299	0.0666321	-1.85044	0.0651469	0.858082
LDHA	0.0973712	0.052635	1.84993	0.0652198	0.858082
IL17D	0.0981285	0.0530553	1.84955	0.065275	0.858082
WDR27	-0.101885	0.0550931	-1.84933	0.0653071	0.858082
FCGR3A	0.101342	0.0548003	1.8493	0.065312	0.858082
RECQL5	-0.0866756	0.0468864	-1.84863	0.0654085	0.858082
SCN4A	0.111111	0.0601149	1.84832	0.0654537	0.858082
MUTYH	-0.0980226	0.0530359	-1.84823	0.0654659	0.858082
C1orf203	-0.091326	0.0494171	-1.84806	0.0654905	0.858082
NCRNA00183	-0.0883125	0.0477945	-1.84775	0.0655354	0.858082
SOD2	0.11042	0.0597634	1.84762	0.065555	0.858082
ZNF517	-0.0953783	0.0516232	-1.84758	0.06556	0.858082
LARP4	0.0790996	0.0428318	1.84675	0.0656815	0.858082
TAS2R20	-0.0951291	0.0515219	-1.84638	0.0657349	0.858082
RNFT2	-0.112351	0.0608512	-1.84633	0.0657423	0.858082
KIF12	-0.121437	0.0657845	-1.84599	0.0657923	0.858082
VLDLR	0.0983646	0.0532865	1.84596	0.0657968	0.858082
OSTM1	0.0817572	0.0442913	1.8459	0.0658051	0.858082
DNAH14	-0.101582	0.0550412	-1.84557	0.0658527	0.858082
CTSD	0.105014	0.0569036	1.84548	0.0658665	0.858082
COL27A1	-0.106181	0.0575434	-1.84524	0.0659013	0.858082
RAC2	0.110281	0.0597657	1.84522	0.065904	0.858082
B4GALT6	-0.0938359	0.0508562	-1.84512	0.0659183	0.858082
SPTB	-0.101289	0.0549094	-1.84465	0.0659872	0.858082
LAPTM5	0.107371	0.0582078	1.84461	0.0659929	0.858082
KAT2B	0.0911012	0.04939	1.84453	0.0660052	0.858082
RCC2	-0.0824778	0.0447181	-1.84439	0.0660247	0.858082
HLA-DRB5	0.120985	0.0656261	1.84356	0.066147	0.858082
SLC16A6	0.107131	0.0581457	1.84246	0.0663071	0.858082
LAT2	0.104939	0.0569642	1.8422	0.0663461	0.858082
FICD	0.104369	0.0566699	1.84169	0.06642	0.858082
ZNF446	-0.089677	0.0486964	-1.84155	0.0664403	0.858082
RNASE6	0.102191	0.0555055	1.84109	0.0665089	0.858082
IRF4	0.113774	0.0617996	1.84101	0.0665199	0.858082
ZNF571	-0.0893601	0.0485512	-1.84054	0.0665901	0.858082
TBC1D16	0.106882	0.0581135	1.8392	0.0667867	0.858082
ACYP1	-0.0912346	0.0496088	-1.83908	0.0668041	0.858082
C17orf86	-0.0864031	0.0469843	-1.83898	0.0668198	0.858082
PAN2	-0.0889863	0.0483906	-1.83892	0.0668288	0.858082
SLC26A8	-0.116071	0.0631293	-1.83862	0.0668722	0.858082
THEM4	-0.102894	0.0559772	-1.83815	0.0669419	0.858082
SFRS14	-0.0790363	0.0430236	-1.83705	0.0671049	0.858082
SLC4A9	-0.115026	0.0626175	-1.83697	0.0671166	0.858082
ZFP62	-0.0789511	0.0429853	-1.8367	0.067156	0.858082
ITGAX	0.110817	0.0603376	1.83662	0.0671686	0.858082
PSME4	0.0792127	0.0431306	1.83658	0.0671741	0.858082
CDCA7	-0.0996274	0.0542575	-1.8362	0.0672308	0.858082
MTCP1NB	-0.0897559	0.0488862	-1.83602	0.0672577	0.858082
C20orf165	-0.101696	0.0553965	-1.83578	0.0672924	0.858082
TIMM22	0.0800948	0.0436426	1.83524	0.0673725	0.858082
CABC1	-0.0980321	0.0534215	-1.83507	0.0673985	0.858082
MYADML2	-0.114411	0.0623495	-1.835	0.0674085	0.858082
ZNF780B	-0.083675	0.0456006	-1.83495	0.0674155	0.858082
MOBKL2A	0.0846442	0.0461427	1.8344	0.0674975	0.858082
PRSS36	-0.103143	0.0562286	-1.83436	0.0675042	0.858082
TMEM199	0.0759957	0.0414529	1.8333	0.0676608	0.858082
BANF1	-0.092635	0.0505309	-1.83323	0.0676711	0.858082
SERPINB8	0.097809	0.0533551	1.83317	0.0676809	0.858082
ACSM5	0.106438	0.0580748	1.83278	0.0677391	0.858082
SUCLA2	0.0797024	0.0434907	1.83263	0.0677607	0.858082
NR0B1	0.0924648	0.050457	1.83254	0.0677739	0.858082
FTO	0.0831277	0.0453626	1.83252	0.067778	0.858082
DDX43	-0.109702	0.0598795	-1.83205	0.0678481	0.858082
EPSTI1	0.100479	0.0548487	1.83192	0.067867	0.858082
PDZD3	-0.117765	0.0642952	-1.83163	0.06791	0.858082
GPRASP1	-0.0916403	0.0500358	-1.83149	0.0679309	0.858082
TRMT1	-0.104496	0.0571042	-1.82991	0.0681676	0.858082
EVI2B	0.103536	0.0565826	1.82982	0.0681821	0.858082
C6orf64	-0.0771885	0.0421866	-1.82969	0.0682005	0.858082
WFIKKN1	-0.110722	0.0605237	-1.8294	0.0682439	0.858082
CCR5	0.103461	0.0565798	1.82859	0.068366	0.858082
ZBED2	0.114888	0.0628523	1.8279	0.0684698	0.858082
LSP1	0.109433	0.0598743	1.82771	0.0684988	0.858082
TXNDC5	0.0833123	0.045584	1.82766	0.0685055	0.858082
KIAA0528	-0.0760765	0.0416366	-1.82716	0.0685822	0.858082
CDRT1	0.119747	0.0655627	1.82645	0.068689	0.858082
TM9SF2	0.0824963	0.0451887	1.8256	0.0688176	0.858082
LIX1	-0.109954	0.0602368	-1.82537	0.0688524	0.858082
ATG9A	0.0877444	0.0480698	1.82535	0.0688543	0.858082
PIGX	-0.0865074	0.0473961	-1.8252	0.0688774	0.858082
LOC150622	-0.105494	0.0578102	-1.82484	0.0689321	0.858082
ATP13A1	-0.0884561	0.0484796	-1.8246	0.0689678	0.858082
SMARCC2	-0.085482	0.0468537	-1.82444	0.0689917	0.858082
ZIC2	0.118618	0.065022	1.82427	0.0690181	0.858082
ARHGEF19	-0.0965579	0.0529575	-1.82331	0.0691639	0.858082
PHLPP2	0.0873546	0.0479136	1.82317	0.0691852	0.858082
KRTAP9-8	-0.0955769	0.0524287	-1.82299	0.0692124	0.858082
PSAPL1	-0.0880223	0.0482876	-1.82288	0.0692293	0.858082
COX4NB	0.0815276	0.0447279	1.82275	0.0692491	0.858082
GBP1	0.0940116	0.0515939	1.82215	0.0693406	0.858082
LOC401052	-0.0998482	0.0548125	-1.82163	0.069419	0.858082
ANKK1	-0.119684	0.0657182	-1.82117	0.0694894	0.858082
PLAC8L1	-0.113468	0.0623234	-1.82063	0.0695711	0.858082
RHPN1	-0.0983789	0.0540361	-1.82062	0.0695736	0.858082
CDKN1C	-0.102322	0.0562121	-1.82028	0.0696253	0.858082
SAA2	0.11914	0.0654554	1.82017	0.069642	0.858082
MAP1LC3C	0.109559	0.060196	1.82004	0.0696618	0.858082
CASP3	0.0708467	0.038927	1.81999	0.0696694	0.858082
INPP5D	0.101573	0.0558401	1.81899	0.0698222	0.858082
RAP1GDS1	0.0794316	0.0436684	1.81897	0.0698246	0.858082
THY1	-0.107248	0.0589606	-1.81897	0.0698248	0.858082
CELF1	0.0743752	0.0408977	1.81857	0.0698869	0.858082
ZNF404	-0.101519	0.0558291	-1.81839	0.0699137	0.858082
PDXDC1	0.0824535	0.0453508	1.81813	0.069954	0.858082
FAM149B1	-0.0805313	0.0442953	-1.81806	0.0699649	0.858082
G3BP2	0.0708104	0.038954	1.8178	0.0700046	0.858082
ATP6V1C2	-0.111944	0.0615955	-1.81741	0.0700639	0.858082
C6orf72	0.0747009	0.0411122	1.817	0.0701271	0.858082
USP32	0.0769118	0.0423474	1.81621	0.0702481	0.858082
ENPP6	0.103712	0.0571088	1.81605	0.0702728	0.858082
RAD23B	0.0751437	0.041383	1.81581	0.0703099	0.858082
SMAP2	0.092178	0.0507646	1.81579	0.0703122	0.858082
C10orf54	0.104762	0.0577002	1.81563	0.070337	0.858082
MRPL49	0.0777452	0.0428262	1.81536	0.0703784	0.858082
LOC647946	-0.105285	0.0579994	-1.81528	0.0703914	0.858082
CCDC159	-0.106102	0.0584664	-1.81476	0.0704718	0.858082
CTXN2	-0.100373	0.0553121	-1.81466	0.0704863	0.858082
CTSB	0.111619	0.0615127	1.81457	0.0705014	0.858082
CCDC30	-0.0977156	0.0538544	-1.81444	0.0705208	0.858082
LEFTY2	0.119594	0.0659158	1.81434	0.0705356	0.858082
DOCK4	0.0861014	0.0474586	1.81424	0.070551	0.858082
ALAD	0.0853488	0.0470447	1.81421	0.0705563	0.858082
ITFG2	-0.087285	0.0481211	-1.81386	0.0706101	0.858082
SRP54	0.0757913	0.0418045	1.81299	0.0707441	0.858082
BIRC6	0.0776341	0.0428256	1.8128	0.0707746	0.858082
CYP19A1	0.108165	0.0596789	1.81246	0.0708269	0.858082
ZC3HAV1	0.0837562	0.0462122	1.81243	0.0708318	0.858082
LOC143666	-0.104424	0.0576182	-1.81234	0.070845	0.858082
FCGR2B	0.105773	0.0583756	1.81194	0.0709072	0.858082
VIP	-0.10193	0.056261	-1.81174	0.0709386	0.858082
LOC730668	-0.104999	0.0579617	-1.81152	0.0709727	0.858082
ARPC2	0.0809429	0.0446921	1.81112	0.0710336	0.858082
CSTF1	0.0778848	0.0430058	1.81103	0.071048	0.858082
RPS19	-0.0905037	0.0499881	-1.8105	0.0711297	0.858082
LOC649330	-0.113259	0.0625573	-1.81049	0.0711326	0.858082
GALNTL4	0.0954789	0.0527374	1.81046	0.0711364	0.858082
NUDT17	-0.093527	0.0516628	-1.81033	0.0711561	0.858082
ADAM23	-0.115691	0.0639172	-1.81002	0.0712057	0.858082
C2orf86	-0.0847311	0.0468153	-1.8099	0.0712237	0.858082
CDSN	-0.111399	0.061561	-1.80958	0.0712739	0.858082
CCNI	0.0869783	0.0480705	1.80939	0.0713028	0.858082
DYNC1LI2	0.07683	0.0424664	1.8092	0.0713333	0.858082
DCAF12	0.0719714	0.0397826	1.80912	0.0713449	0.858082
SFRS18	-0.0820884	0.045376	-1.80907	0.0713526	0.858082
SFXN1	0.0788697	0.0435986	1.809	0.071364	0.858082
CLCN7	0.0994147	0.0549586	1.8089	0.0713791	0.858082
NOL12	-0.0916544	0.0506952	-1.80795	0.0715273	0.858478
OPLAH	-0.108877	0.060226	-1.8078	0.0715506	0.858478
ANK1	0.117781	0.0651576	1.80763	0.0715769	0.858478
SLC7A7	0.101862	0.0563553	1.8075	0.0715979	0.858478
TMEM214	0.0848963	0.0469991	1.80634	0.071779	0.858719
TMPRSS5	-0.112955	0.0625468	-1.80592	0.0718448	0.858719
SLC29A3	0.0904474	0.0500842	1.80591	0.0718467	0.858719
HUWE1	0.0805386	0.0446027	1.80569	0.071881	0.858719
MYO1F	0.103504	0.0573361	1.80522	0.0719544	0.858719
LITAF	0.088365	0.0489521	1.80513	0.0719679	0.858719
C1orf172	-0.0825305	0.0457262	-1.80488	0.0720069	0.858719
AIF1	0.100143	0.0554882	1.80477	0.0720252	0.858719
BCL2A1	0.105083	0.0582275	1.8047	0.0720363	0.858719
STK19	-0.0809698	0.0448905	-1.80372	0.0721898	0.859125
ZNF627	-0.0750701	0.041624	-1.80353	0.0722199	0.859125
WASL	0.0754228	0.0418221	1.80342	0.0722367	0.859125
MAST2	-0.0959798	0.0532306	-1.8031	0.0722879	0.859125
SLC7A6OS	0.0843788	0.0467991	1.803	0.0723028	0.859125
KIFC3	0.100349	0.0556777	1.80233	0.0724092	0.859836
ZNF30	-0.0843275	0.0468144	-1.80131	0.0725688	0.860915
S1PR5	-0.107271	0.0595566	-1.80116	0.0725933	0.860915
TMEM55A	0.0925971	0.051443	1.79999	0.0727774	0.861579
OSR1	-0.118631	0.0659121	-1.79984	0.0728023	0.861579
SNHG11	-0.0832525	0.0462736	-1.79914	0.0729134	0.861579
FCGR2C	0.11441	0.0635934	1.79908	0.0729225	0.861579
TAP2	0.0948543	0.0527324	1.79878	0.0729692	0.861579
DNAJC5	0.0880635	0.0489666	1.79844	0.0730235	0.861579
IDH2	0.102363	0.0569203	1.79835	0.0730377	0.861579
RING1	-0.0850578	0.0472989	-1.7983	0.0730455	0.861579
SERINC1	0.0745446	0.0414561	1.79816	0.0730689	0.861579
HIST1H2AH	-0.123119	0.0685015	-1.79732	0.0732015	0.862303
FERMT3	0.101554	0.0565132	1.797	0.0732535	0.862303
CREB3L2	0.0898042	0.0499886	1.79649	0.0733333	0.862303
ATOH8	-0.108586	0.0604556	-1.79612	0.0733921	0.862303
ANKRD10	-0.0881483	0.0490807	-1.79599	0.0734141	0.862303
ERLEC1	0.0774804	0.0431548	1.79541	0.0735066	0.862303
KCNK2	-0.102985	0.0573698	-1.79511	0.0735533	0.862303
FBXL16	0.107267	0.0597681	1.79472	0.0736154	0.862303
PHYHD1	-0.114256	0.0636765	-1.79432	0.0736804	0.862303
CDC42EP2	0.0995546	0.055496	1.79391	0.0737463	0.862303
ALCAM	-0.101781	0.0567395	-1.79383	0.0737578	0.862303
MDH2	0.0888084	0.049508	1.79382	0.0737603	0.862303
SUZ12P	-0.0881031	0.0491262	-1.79341	0.0738264	0.862303
MYD88	0.0847229	0.0472514	1.79302	0.0738874	0.862303
EIF3C	0.117736	0.0656723	1.79278	0.0739273	0.862303
DPPA4	-0.107108	0.0597459	-1.79273	0.0739348	0.862303
EFNA4	-0.0915463	0.0510678	-1.79264	0.0739484	0.862303
LOC399815	-0.0983137	0.0548641	-1.79195	0.07406	0.862303
NMNAT1	0.0846747	0.0472587	1.79173	0.0740953	0.862303
MT4	-0.0947275	0.0528794	-1.79139	0.0741498	0.862303
TLR7	0.099449	0.0555216	1.79118	0.0741837	0.862303
CD52	0.107546	0.0600726	1.79027	0.0743298	0.862303
SUPT6H	0.0841112	0.0469883	1.79005	0.0743659	0.862303
C1QTNF3	-0.0942772	0.052668	-1.79003	0.0743689	0.862303
GHRH	-0.0894838	0.0499962	-1.78981	0.0744038	0.862303
SERPINA1	0.11971	0.0669047	1.78926	0.074492	0.862303
GRM2	-0.111516	0.062341	-1.78881	0.0745648	0.862303
MYADM	0.102686	0.0574242	1.78821	0.0746626	0.862303
ITGB5	-0.0909371	0.0508641	-1.78784	0.0747214	0.862303
ARCN1	0.0721428	0.0403567	1.78763	0.0747561	0.862303
PSRC1	-0.0924244	0.0517043	-1.78756	0.0747675	0.862303
DMP1	-0.110071	0.0615808	-1.78742	0.0747904	0.862303
SEPN1	-0.0920573	0.0515039	-1.78738	0.0747957	0.862303
COPS4	0.0739167	0.0413773	1.78641	0.0749542	0.862303
C9orf169	-0.114587	0.0641494	-1.78625	0.0749793	0.862303
LOC100271722	-0.101095	0.0566008	-1.7861	0.0750031	0.862303
DLX4	-0.103424	0.0579152	-1.78579	0.0750548	0.862303
EGFL6	-0.0996231	0.055792	-1.78562	0.0750824	0.862303
ANKRD23	-0.093082	0.0521344	-1.78542	0.0751136	0.862303
RSAD2	0.103339	0.0578855	1.78524	0.075144	0.862303
NSF	0.0793098	0.0444507	1.78422	0.0753097	0.862303
ACBD5	0.0795649	0.0446054	1.78375	0.075386	0.862303
RAB8B	0.0841465	0.0471744	1.78373	0.0753888	0.862303
ATP7B	0.102903	0.0576991	1.78344	0.075437	0.862303
LRRC3B	-0.112332	0.0630048	-1.78291	0.0755233	0.862303
CLEC7A	0.0928037	0.0520631	1.78252	0.075586	0.862303
CASP1	0.105072	0.0589482	1.78245	0.0755986	0.862303
ADAT1	0.0905033	0.0507817	1.7822	0.0756386	0.862303
HMGA2	-0.104272	0.0585107	-1.78211	0.0756541	0.862303
PLXNB3	-0.1119	0.0628028	-1.78176	0.0757101	0.862303
H2AFX	-0.0940578	0.0527892	-1.78176	0.0757103	0.862303
MFHAS1	0.0982027	0.0551205	1.7816	0.0757367	0.862303
WIPF2	0.0806325	0.0452643	1.78137	0.0757741	0.862303
GPR109B	0.115943	0.065088	1.78133	0.0757813	0.862303
C20orf46	-0.108593	0.0609757	-1.78093	0.0758468	0.862303
PRKCSH	-0.08636	0.0485079	-1.78033	0.0759447	0.862303
FOXP3	0.106759	0.0599852	1.77975	0.0760397	0.862303
IDE	0.0850985	0.0478201	1.77956	0.0760715	0.862303
PDP2	0.0902343	0.050708	1.77949	0.0760826	0.862303
PROKR1	0.0987558	0.0555102	1.77906	0.0761536	0.862303
ZNF140	-0.0818306	0.0459979	-1.77901	0.0761615	0.862303
BRMS1L	0.0714357	0.0401593	1.77881	0.0761945	0.862303
C11orf92	-0.112407	0.0631986	-1.77863	0.0762242	0.862303
SYT12	0.107826	0.0606286	1.77847	0.0762504	0.862303
LIMS2	-0.104526	0.0587734	-1.77846	0.0762524	0.862303
C2orf84	-0.10339	0.0581481	-1.77805	0.0763187	0.862303
SLC35B1	0.0789573	0.0444083	1.77798	0.07633	0.862303
TECR	-0.103836	0.0584053	-1.77785	0.0763514	0.862303
C2orf68	-0.0813823	0.0457759	-1.77784	0.0763537	0.862303
CDK5RAP3	-0.0921589	0.0518609	-1.77704	0.0764855	0.862303
SLC36A1	0.0870416	0.0489844	1.77693	0.0765042	0.862303
AFF4	0.0764736	0.0430389	1.77685	0.0765168	0.862303
ZNF781	-0.0955873	0.0538016	-1.77666	0.0765476	0.862303
RNF6	0.0757874	0.0426674	1.77624	0.0766181	0.862303
HERPUD1	0.0949915	0.0534906	1.77585	0.0766813	0.862303
JRK	-0.0894657	0.0504003	-1.7751	0.0768054	0.862303
NCRNA00152	0.107671	0.0606599	1.77499	0.0768236	0.862303
WNK3	0.102391	0.0576911	1.77482	0.0768517	0.862303
LY6G5C	-0.0997502	0.0562208	-1.77426	0.0769452	0.862303
PTPRQ	-0.105239	0.0593317	-1.77374	0.0770316	0.862303
ME2	0.0763025	0.0430191	1.77369	0.0770394	0.862303
HMX3	0.0888576	0.0501014	1.77356	0.0770614	0.862303
RPS15	-0.103605	0.0584228	-1.77337	0.0770927	0.862303
PRSS53	-0.110834	0.0625036	-1.77324	0.0771136	0.862303
PHF23	0.0734704	0.0414468	1.77264	0.0772129	0.862303
ACOT9	0.0876169	0.0494277	1.77263	0.0772157	0.862303
CNN3	0.0807224	0.0455412	1.77251	0.0772346	0.862303
RPS6KA4	0.0893199	0.0503921	1.7725	0.0772371	0.862303
IRAK1	0.089023	0.0502399	1.77196	0.0773271	0.862786
HIST1H2BL	-0.119372	0.0673898	-1.77137	0.0774256	0.863364
POU2F2	0.099874	0.0564187	1.77023	0.0776151	0.863997
ASB8	0.0700024	0.0395652	1.76929	0.0777712	0.863997
TAZ	-0.0935569	0.05288	-1.76923	0.0777817	0.863997
GOLGA8C	0.111471	0.0630244	1.76869	0.0778722	0.863997
SGMS1	0.0843792	0.047711	1.76855	0.077896	0.863997
CDCA7L	-0.0851095	0.0481263	-1.76846	0.0779103	0.863997
CDH6	-0.10637	0.0601642	-1.768	0.0779875	0.863997
HMBOX1	0.0914732	0.0517396	1.76795	0.0779952	0.863997
CCDC45	-0.0783686	0.04435	-1.76705	0.0781474	0.863997
TARBP1	-0.093321	0.0528155	-1.76693	0.0781679	0.863997
FOXI2	-0.0973668	0.0551093	-1.76679	0.0781897	0.863997
NCRNA00120	0.0863664	0.0488989	1.76622	0.0782857	0.863997
DET1	0.0781008	0.0442411	1.76534	0.0784334	0.863997
AOAH	0.103711	0.0587544	1.76515	0.0784655	0.863997
PATZ1	-0.0761998	0.0431794	-1.76473	0.0785377	0.863997
COL14A1	0.104725	0.0593536	1.76442	0.0785888	0.863997
TRAF3	0.0832503	0.047187	1.76426	0.0786158	0.863997
SNTA1	0.098877	0.0560512	1.76405	0.0786519	0.863997
SAA1	0.115984	0.0657493	1.76403	0.0786556	0.863997
SDR39U1	-0.0834433	0.0473074	-1.76385	0.0786849	0.863997
MAGED4	-0.11055	0.0626771	-1.7638	0.0786946	0.863997
ALG11	0.0902835	0.0511899	1.7637	0.0787109	0.863997
PROSC	0.0795	0.0450895	1.76316	0.0788016	0.863997
BECN1	0.0722235	0.0409648	1.76306	0.0788184	0.863997
C9orf129	0.107071	0.0607373	1.76285	0.0788546	0.863997
HGS	-0.0900158	0.051088	-1.76197	0.0790024	0.863997
TYROBP	0.107714	0.0611524	1.76141	0.0790984	0.863997
DLC1	0.0934274	0.0530437	1.76133	0.0791116	0.863997
CKAP4	0.0833729	0.047337	1.76126	0.079123	0.863997
RRAGA	0.0823102	0.0467519	1.76058	0.0792393	0.863997
OGFOD1	0.0791677	0.0449829	1.75995	0.0793456	0.863997
DHRS7	0.0867298	0.0492869	1.75969	0.079389	0.863997
AHCYL2	0.0831129	0.0472353	1.75955	0.0794134	0.863997
C5orf35	-0.0858415	0.0487864	-1.75954	0.0794154	0.863997
SGK494	-0.109906	0.062477	-1.75914	0.0794829	0.863997
CAND1	0.07015	0.0398832	1.75889	0.0795265	0.863997
IL10RA	0.10005	0.0568852	1.7588	0.0795412	0.863997
NAGS	-0.103556	0.0588808	-1.75873	0.0795529	0.863997
B3GNT2	0.0805911	0.0458328	1.75837	0.0796139	0.863997
CPO	-0.111689	0.0635334	-1.75795	0.0796854	0.863997
MKL2	0.0770851	0.0438675	1.75722	0.0798099	0.863997
VPS37D	-0.0912982	0.0519728	-1.75665	0.0799074	0.863997
APEX2	0.0813933	0.0463418	1.75637	0.0799562	0.863997
LOC100129726	-0.0906616	0.0516267	-1.7561	0.0800021	0.863997
SLCO2B1	0.0972584	0.0553847	1.75605	0.0800097	0.863997
PRG2	-0.108267	0.0616566	-1.75597	0.0800236	0.863997
CPS1	-0.102209	0.0582083	-1.75592	0.0800323	0.863997
RAB9A	0.0799669	0.045542	1.75589	0.0800371	0.863997
MON1B	0.0843881	0.0480692	1.75556	0.0800949	0.863997
EFNA1	-0.102013	0.0581128	-1.75542	0.0801177	0.863997
SRD5A1	-0.0773836	0.0440863	-1.75528	0.0801429	0.863997
KY	0.106671	0.060791	1.75472	0.0802386	0.863997
ALG1	0.0824094	0.046998	1.75346	0.0804535	0.863997
CRK	0.086729	0.0494677	1.75324	0.0804914	0.863997
GM2A	0.0865257	0.049374	1.75245	0.0806272	0.863997
NOMO1	0.0894776	0.0510627	1.75231	0.0806522	0.863997
C2	0.10907	0.0622527	1.75206	0.0806951	0.863997
ESRRB	0.10671	0.0609112	1.7519	0.0807227	0.863997
GFRA2	0.108553	0.061974	1.75158	0.0807776	0.863997
CFL1	0.0803906	0.0459007	1.7514	0.0808085	0.863997
NRSN1	-0.0993941	0.0567714	-1.75078	0.0809161	0.863997
DDX12	-0.121675	0.0694983	-1.75076	0.0809185	0.863997
FAM120A	0.0780483	0.0445802	1.75074	0.080923	0.863997
PTPRC	0.0953422	0.0544676	1.75044	0.0809745	0.863997
ZNF554	-0.0805936	0.0460484	-1.75019	0.081017	0.863997
C5orf20	0.108335	0.0618994	1.75018	0.08102	0.863997
LYNX1	0.111971	0.0639795	1.7501	0.0810326	0.863997
EFTUD2	0.0787905	0.045021	1.75008	0.0810362	0.863997
TCTA	0.0861118	0.0492055	1.75004	0.0810428	0.863997
INSC	0.115979	0.066277	1.74992	0.0810652	0.863997
ADAMTS9	0.0957147	0.0547189	1.74921	0.0811877	0.863997
DPRXP4	-0.104838	0.0599381	-1.7491	0.0812068	0.863997
DTD1	-0.0862472	0.0493203	-1.74872	0.0812725	0.863997
TEX14	-0.112721	0.0644692	-1.74845	0.0813192	0.863997
SASH1	0.0817691	0.0467696	1.74834	0.0813382	0.863997
ITGA5	0.0964071	0.0551428	1.74832	0.0813419	0.863997
FLJ22536	-0.108076	0.0618191	-1.74827	0.0813508	0.863997
SULT1E1	-0.0976918	0.0558796	-1.74826	0.0813524	0.863997
RNF207	-0.105177	0.0601632	-1.7482	0.081363	0.863997
AARS	0.0821049	0.0469666	1.74815	0.08137	0.863997
C6orf70	-0.0908009	0.0519425	-1.7481	0.0813787	0.863997
BCL7C	-0.0972712	0.0556477	-1.74798	0.0813997	0.863997
ICAM4	0.102679	0.0587515	1.74769	0.0814513	0.863997
C12orf70	-0.108789	0.0622638	-1.74723	0.0815308	0.863997
METTL10	-0.0802132	0.0459163	-1.74694	0.0815803	0.863997
HDLBP	0.0824239	0.047183	1.7469	0.0815883	0.863997
PIAS3	-0.0869006	0.0497473	-1.74684	0.0815983	0.863997
FOSL1	0.108968	0.0623994	1.7463	0.0816927	0.863997
PION	-0.10466	0.0599367	-1.74618	0.0817125	0.863997
EIF4G2	0.072099	0.0412944	1.74598	0.0817484	0.863997
NRN1L	-0.108403	0.062107	-1.74542	0.0818454	0.863997
C1QA	0.103072	0.0590607	1.74519	0.081885	0.863997
KCNH1	-0.103111	0.0590857	-1.74511	0.0819001	0.863997
LOC100133469	0.0860195	0.0492951	1.74499	0.0819202	0.863997
HSPG2	-0.102371	0.0586785	-1.74461	0.0819869	0.863997
SFRS8	-0.0864002	0.0495356	-1.7442	0.0820575	0.863997
GPS1	-0.0899678	0.0515843	-1.74409	0.0820768	0.863997
ADAM28	-0.104078	0.0596753	-1.74407	0.0820812	0.863997
SAMD10	-0.0984678	0.0564644	-1.74389	0.0821118	0.863997
NCS1	0.0916026	0.0525535	1.74304	0.0822616	0.864983
TMEM219	-0.0877377	0.0503479	-1.74263	0.082333	0.864983
SEL1L	0.0692833	0.0397625	1.74243	0.0823679	0.864983
ZNF837	-0.104245	0.0598494	-1.74179	0.082479	0.864983
SLC9A3R1	0.106689	0.0612564	1.74168	0.0825	0.864983
RRM2B	0.0799623	0.0459133	1.74159	0.0825141	0.864983
C2orf64	-0.0761274	0.0437208	-1.74122	0.0825802	0.864983
TRIM44	0.0816142	0.0468728	1.74119	0.0825856	0.864983
PADI2	0.111389	0.0640039	1.74035	0.0827323	0.864983
RASGRP4	0.107684	0.0619068	1.73945	0.0828905	0.864983
SULT1C4	-0.0995885	0.057253	-1.73945	0.0828917	0.864983
ABCA11P	-0.0877029	0.0504255	-1.73926	0.0829249	0.864983
CDHR5	-0.109142	0.0627577	-1.7391	0.0829522	0.864983
VPS8	-0.0737193	0.0423901	-1.73907	0.0829581	0.864983
RPP21	-0.0972824	0.0559517	-1.73869	0.0830253	0.864983
PLCG2	0.100668	0.0579279	1.73782	0.0831778	0.864983
MANF	0.0837051	0.0481694	1.73772	0.0831954	0.864983
PARP4	0.0796514	0.0458496	1.73723	0.0832819	0.864983
GNE	0.0900238	0.0518395	1.73659	0.0833965	0.864983
MAGOH	-0.0769957	0.0443406	-1.73646	0.0834183	0.864983
HERC3	0.0834697	0.0480802	1.73605	0.0834907	0.864983
C6orf142	0.104617	0.0602617	1.73605	0.0834917	0.864983
PODXL2	-0.0972088	0.0559973	-1.73595	0.0835081	0.864983
AGAP5	-0.123963	0.0714327	-1.73538	0.0836107	0.864983
CITED2	0.0853683	0.0491954	1.73529	0.0836255	0.864983
ZNF419	-0.0841372	0.0484901	-1.73514	0.0836522	0.864983
LATS2	0.084401	0.0486475	1.73495	0.0836859	0.864983
CACNB3	-0.0928711	0.0535613	-1.73392	0.0838687	0.864983
ZCWPW2	-0.0986833	0.0569351	-1.73326	0.0839866	0.864983
DVL1	-0.0946567	0.0546428	-1.73228	0.0841609	0.864983
BDNFOS	-0.0946641	0.0546649	-1.73172	0.0842614	0.864983
TSNARE1	-0.0909263	0.0525102	-1.73159	0.0842832	0.864983
FAM189B	-0.090822	0.0524532	-1.73149	0.0843023	0.864983
LOC441601	0.0992627	0.0573295	1.73144	0.0843105	0.864983
FADD	0.0767284	0.0443193	1.73127	0.0843419	0.864983
FCHSD2	0.0751629	0.0434177	1.73116	0.0843608	0.864983
MED20	-0.0680187	0.0392936	-1.73103	0.0843831	0.864983
TMBIM1	0.093266	0.0538789	1.73103	0.084384	0.864983
PIF1	-0.103236	0.0596384	-1.73103	0.0843846	0.864983
TAF9B	-0.0778792	0.0449909	-1.731	0.0843893	0.864983
C9orf142	-0.103055	0.0595378	-1.73091	0.0844045	0.864983
SORCS1	0.105631	0.0610368	1.7306	0.0844601	0.864983
APLF	-0.0822239	0.0475172	-1.7304	0.0844957	0.864983
ST6GALNAC4	0.10274	0.059389	1.72995	0.0845778	0.864983
DEFB4A	0.119126	0.0688611	1.72994	0.0845788	0.864983
IGF2AS	-0.0962775	0.0556629	-1.72965	0.0846299	0.864983
PPAT	0.078865	0.0456163	1.72888	0.0847692	0.864983
DOK2	0.0973565	0.0563309	1.7283	0.0848729	0.864983
STK17B	0.0885214	0.0512232	1.72815	0.0848997	0.864983
OPA3	0.0744293	0.0430891	1.72734	0.0850458	0.864983
FAM69B	-0.103164	0.0597327	-1.72709	0.0850908	0.864983
MRPL44	0.0681949	0.0394899	1.7269	0.0851249	0.864983
CRADD	0.0776289	0.0449753	1.72603	0.0852803	0.864983
CLK1	-0.0866919	0.0502339	-1.72576	0.0853287	0.864983
CD97	0.0941414	0.0545513	1.72574	0.085333	0.864983
PI4KAP2	-0.118013	0.0683865	-1.72568	0.0853443	0.864983
ZNF83	-0.0947634	0.0549204	-1.72547	0.085382	0.864983
GBF1	0.0828735	0.0480313	1.72541	0.0853929	0.864983
DMRTA2	-0.106271	0.0616029	-1.72509	0.0854502	0.864983
NUDT1	-0.0941669	0.0545902	-1.72498	0.0854705	0.864983
SH3GL2	-0.106024	0.0614703	-1.7248	0.0855023	0.864983
NRCAM	0.100069	0.0580353	1.72429	0.0855956	0.864983
SEC16A	0.080189	0.0465065	1.72425	0.0856015	0.864983
FLJ39582	-0.102585	0.0595016	-1.72407	0.0856338	0.864983
ZCCHC2	0.07578	0.0439571	1.72395	0.0856556	0.864983
TOP1	0.0700919	0.040663	1.72373	0.0856964	0.864983
GCC1	0.0754879	0.0438033	1.72334	0.0857668	0.864983
BTBD6	-0.0849245	0.0492857	-1.72311	0.0858091	0.864983
MTA3	-0.0756975	0.0439331	-1.72302	0.085825	0.864983
SNPH	-0.102902	0.0597369	-1.72258	0.0859036	0.864983
RALGAPA2	0.0887626	0.0515474	1.72196	0.0860168	0.864983
MLYCD	0.081347	0.0472678	1.72098	0.0861943	0.864983
NRL	-0.0902129	0.0524275	-1.72072	0.0862421	0.864983
ZNF358	-0.0984729	0.0572288	-1.72069	0.0862474	0.864983
ANKRD11	0.0804726	0.0467931	1.71975	0.0864178	0.864983
GRAMD2	-0.10488	0.0609865	-1.71973	0.086422	0.864983
RNF19B	0.0876236	0.0509527	1.71971	0.0864264	0.864983
ANKS1B	-0.102138	0.0593963	-1.7196	0.0864456	0.864983
SHH	0.11171	0.0649878	1.71894	0.0865656	0.864983
C20orf24	0.0755952	0.043981	1.71881	0.0865892	0.864983
ADAP2	0.0904171	0.0526085	1.71868	0.0866137	0.864983
PDZD11	-0.0827859	0.0481717	-1.71856	0.0866351	0.864983
TBX19	-0.0943897	0.0549334	-1.71826	0.0866903	0.864983
RCAN1	0.0987465	0.0574767	1.71803	0.0867329	0.864983
AACS	0.0907857	0.0528478	1.71787	0.0867609	0.864983
LGR4	0.0847719	0.0493485	1.71782	0.0867698	0.864983
PJA2	0.0718926	0.0418605	1.71743	0.0868412	0.864983
GCNT4	0.0999983	0.0582295	1.71731	0.0868629	0.864983
ABHD8	-0.0928625	0.0540984	-1.71655	0.0870033	0.864983
ZNF366	0.0981217	0.0571641	1.71649	0.0870133	0.864983
DYNLT3	0.0794581	0.0462975	1.71625	0.0870576	0.864983
AQP3	-0.10729	0.0625407	-1.71552	0.0871909	0.864983
KRT28	-0.0879294	0.0512643	-1.71522	0.0872472	0.864983
LPAL2	-0.110879	0.0646455	-1.71518	0.087253	0.864983
ROM1	-0.0931175	0.0542937	-1.71507	0.0872743	0.864983
LOC285401	0.087187	0.0508361	1.71506	0.0872759	0.864983
RHOU	0.096127	0.056056	1.71484	0.0873163	0.864983
TMEM143	-0.0882735	0.0514907	-1.71436	0.0874047	0.864983
FAM196B	0.098842	0.0576651	1.71407	0.0874576	0.864983
ATP6V0E1	0.0828933	0.0483747	1.71357	0.0875499	0.864983
C1orf123	-0.0814043	0.0475126	-1.71332	0.0875956	0.864983
TCF3	-0.0834288	0.0486948	-1.7133	0.0875992	0.864983
PLEKHG6	-0.0979358	0.0571668	-1.71316	0.0876252	0.864983
CDC40	0.0680535	0.0397357	1.71265	0.0877183	0.864983
DGKH	0.0955302	0.0557799	1.71263	0.087723	0.864983
FBXW11	0.0678815	0.0396498	1.71203	0.0878343	0.864983
SLC39A8	0.102739	0.0600264	1.71157	0.0879184	0.864983
MINK1	0.0792077	0.0462807	1.71146	0.0879382	0.864983
CABP4	-0.101716	0.0594338	-1.71142	0.0879461	0.864983
ADH1A	0.107908	0.0630521	1.71141	0.0879483	0.864983
LRRC14	-0.0839149	0.0490463	-1.71093	0.0880359	0.864983
SUSD3	0.0919624	0.0537613	1.71057	0.0881033	0.864983
PEX5L	-0.0919439	0.053753	-1.71049	0.0881181	0.864983
SERPINE2	0.108675	0.0635361	1.71044	0.0881273	0.864983
PRKCA	-0.099724	0.0583061	-1.71035	0.0881434	0.864983
GLS	0.0804054	0.0470199	1.71003	0.088203	0.864983
PANK3	0.0720411	0.0421288	1.71002	0.0882051	0.864983
GNL3L	0.0842679	0.0492805	1.70996	0.0882152	0.864983
BZW1	0.0764237	0.0446946	1.70991	0.0882254	0.864983
LOC100130557	-0.0883603	0.0516829	-1.70966	0.0882714	0.864983
ASAM	0.0992212	0.0580652	1.70879	0.0884327	0.864983
C16orf48	-0.0947355	0.0554414	-1.70875	0.08844	0.864983
HLA-E	0.096809	0.0566595	1.70861	0.0884666	0.864983
OBSCN	-0.102696	0.0601067	-1.70856	0.0884759	0.864983
SIN3B	-0.0809187	0.0473673	-1.70832	0.0885194	0.864983
DKK4	-0.113601	0.0665007	-1.70827	0.0885298	0.864983
DPYSL3	-0.106939	0.062604	-1.70819	0.0885445	0.864983
AP3D1	0.0801203	0.046927	1.70734	0.0887028	0.864983
DOM3Z	-0.0827377	0.0484629	-1.70724	0.0887214	0.864983
SOS2	0.0691327	0.0404965	1.70713	0.0887417	0.864983
LOC144486	-0.0896246	0.0525127	-1.70672	0.0888176	0.864983
PCK1	0.111317	0.0652316	1.70649	0.0888603	0.864983
METTL14	0.0703171	0.0412088	1.70636	0.0888848	0.864983
HLA-DQA1	0.105117	0.0616183	1.70594	0.0889633	0.864983
ATP6V1G2	-0.0949428	0.0556544	-1.70593	0.088964	0.864983
IFFO2	0.0950176	0.0556985	1.70593	0.0889651	0.864983
GYLTL1B	-0.103588	0.0607398	-1.70544	0.0890567	0.864983
KLHL11	0.0959123	0.0562454	1.70525	0.0890923	0.864983
PBXIP1	-0.089185	0.0523061	-1.70506	0.0891274	0.864983
LOC100129387	-0.0824387	0.0483592	-1.70472	0.0891913	0.864983
HPX	-0.114829	0.0673605	-1.7047	0.0891942	0.864983
ELOVL2	-0.0965875	0.0566651	-1.70453	0.089226	0.864983
APOBEC3H	0.104422	0.0612645	1.70444	0.0892422	0.864983
AQP7P3	-0.114011	0.0669227	-1.70363	0.0893953	0.864983
TRIP12	0.0711989	0.0417971	1.70344	0.08943	0.864983
PAPD5	0.0839195	0.049274	1.70312	0.0894902	0.864983
PAFAH1B2	0.0820825	0.0482024	1.70287	0.0895368	0.864983
NLGN4X	0.103243	0.0606311	1.70281	0.089548	0.864983
COL16A1	-0.0928407	0.0545253	-1.70271	0.0895671	0.864983
PPIH	-0.0780547	0.0458508	-1.70236	0.0896322	0.864983
GTF2IRD2P1	-0.0891083	0.0523474	-1.70225	0.0896536	0.864983
TCAP	-0.106352	0.0624922	-1.70184	0.0897294	0.864983
PRRG4	0.0980218	0.0575987	1.70181	0.0897365	0.864983
PCDHB15	-0.106442	0.0625629	-1.70137	0.0898189	0.864983
IL2RA	0.103217	0.0606896	1.70073	0.0899388	0.864983
LOC723809	-0.107668	0.0633199	-1.70039	0.0900034	0.864983
BCL10	0.073456	0.0432064	1.70012	0.0900533	0.864983
FLJ35776	-0.0914855	0.0538185	-1.69989	0.0900966	0.864983
DPY19L1	0.0787707	0.0463447	1.69967	0.0901386	0.864983
GNAL	-0.0950318	0.0559321	-1.69906	0.0902536	0.864983
PRUNE	-0.0800935	0.0471442	-1.6989	0.0902829	0.864983
LOC388692	-0.109465	0.0644359	-1.69882	0.0902986	0.864983
PHLDB3	-0.0925797	0.0545139	-1.69828	0.0904012	0.864983
SUCNR1	0.0949171	0.0559025	1.6979	0.0904715	0.864983
ANKRD19	-0.103831	0.0611605	-1.69769	0.0905121	0.864983
FGFR2	-0.102589	0.0604341	-1.69753	0.0905416	0.864983
HLA-C	0.101685	0.0599068	1.69739	0.0905692	0.864983
PTPN13	0.0903704	0.0532474	1.69718	0.0906088	0.864983
HIST1H3B	-0.114785	0.0676373	-1.69707	0.0906289	0.864983
GTF2IRD2	-0.097328	0.057354	-1.69697	0.0906479	0.864983
IL1RL1	0.106544	0.0627859	1.69694	0.0906547	0.864983
LIG3	0.0713563	0.0420586	1.69659	0.0907191	0.864983
MAP2K2	-0.0907476	0.0534896	-1.69655	0.0907283	0.864983
SLC9A4	-0.110085	0.0648958	-1.69633	0.0907685	0.864983
MOSPD2	0.0804968	0.0474539	1.69632	0.0907721	0.864983
FAM108A1	-0.100478	0.059237	-1.6962	0.0907938	0.864983
MEA1	-0.0823646	0.0485811	-1.6954	0.0909449	0.864983
SFXN5	0.0872204	0.05147	1.69459	0.0910999	0.864983
CD48	0.100161	0.0591101	1.69448	0.0911211	0.864983
RFC4	-0.0798854	0.0471502	-1.69428	0.0911593	0.864983
TCP1	0.0698845	0.041256	1.69392	0.0912265	0.864983
TRMT2A	-0.0847276	0.0500215	-1.69382	0.091245	0.864983
DLAT	0.0715406	0.0422423	1.69358	0.0912922	0.864983
SRGN	0.0885475	0.0522974	1.69315	0.0913732	0.864983
MYLK2	-0.100005	0.0590661	-1.6931	0.0913828	0.864983
PC	0.0979071	0.0578341	1.6929	0.0914218	0.864983
ZGLP1	-0.0989202	0.0584352	-1.69282	0.0914367	0.864983
GRB2	0.0688608	0.0406786	1.6928	0.0914394	0.864983
CCDC15	-0.0911666	0.0538794	-1.69205	0.0915833	0.864983
ETFA	0.0800789	0.0473293	1.69195	0.0916018	0.864983
PIGA	0.0774625	0.0457905	1.69167	0.0916552	0.864983
LRRC16A	0.0816323	0.0482582	1.69157	0.0916742	0.864983
DNASE1L3	0.109124	0.0645105	1.69156	0.0916762	0.864983
C1orf229	-0.111569	0.0659574	-1.69152	0.0916836	0.864983
PRR4	-0.107432	0.0635128	-1.6915	0.0916888	0.864983
HOXB3	-0.101393	0.0599442	-1.69146	0.0916955	0.864983
DSCR3	0.0718163	0.0424706	1.69096	0.0917906	0.864983
DAPP1	0.0951406	0.0562654	1.69093	0.091798	0.864983
FAM127C	0.0838736	0.0496043	1.69085	0.0918118	0.864983
KLF13	0.0828356	0.0489937	1.69074	0.0918338	0.864983
C4orf23	-0.081241	0.0480717	-1.69	0.0919757	0.864983
MTCH2	0.0740742	0.0438315	1.68998	0.0919797	0.864983
FLJ12825	-0.1099	0.0650383	-1.68978	0.0920178	0.864983
CLP1	0.072098	0.0426769	1.68939	0.0920915	0.864983
USP31	0.0750102	0.0444029	1.68931	0.0921079	0.864983
ADAMTS19	-0.100439	0.0594661	-1.689	0.092166	0.864983
FGR	0.0982487	0.058174	1.68888	0.0921908	0.864983
HHATL	0.103751	0.0614635	1.688	0.0923586	0.864983
CCT6P1	-0.0868453	0.0514532	-1.68785	0.0923875	0.864983
HK3	0.102807	0.0609207	1.68756	0.0924432	0.864983
PANK2	0.0678272	0.0402008	1.68721	0.0925108	0.864983
SETMAR	-0.0719899	0.0426704	-1.68711	0.0925291	0.864983
LRRC8D	0.0764092	0.045322	1.68592	0.0927597	0.864983
ELF3	-0.0897183	0.0532238	-1.68568	0.0928052	0.864983
C6orf136	-0.0867389	0.0514676	-1.68531	0.092877	0.864983
LY86	0.0954995	0.0566695	1.6852	0.092898	0.864983
CES2	0.0805835	0.0478263	1.68492	0.0929527	0.864983
C1orf66	-0.0819717	0.0486584	-1.68463	0.0930076	0.864983
FKBP8	-0.0904685	0.0537073	-1.68447	0.0930388	0.864983
NFAM1	0.100163	0.0594729	1.68418	0.0930958	0.864983
ZMAT1	-0.0907607	0.0539192	-1.68327	0.093271	0.864983
CCDC72	-0.0902121	0.0536053	-1.6829	0.093344	0.864983
CCL2	0.104683	0.062206	1.68285	0.0933532	0.864983
NR2E1	0.0850558	0.0505437	1.68282	0.0933596	0.864983
PPM1H	-0.0935301	0.0555837	-1.68269	0.0933837	0.864983
INTS5	0.0764884	0.0454583	1.6826	0.0934005	0.864983
MAGEF1	-0.0730502	0.0434242	-1.68225	0.09347	0.864983
KCNE2	-0.0910884	0.054147	-1.68224	0.0934704	0.864983
CUL2	0.0710186	0.0422171	1.68222	0.0934741	0.864983
AP4E1	0.0718176	0.0426924	1.68221	0.0934774	0.864983
WDR44	0.0731152	0.0434692	1.682	0.0935173	0.864983
ZNF674	-0.087297	0.051903	-1.68193	0.0935321	0.864983
ZNF441	-0.0794903	0.0472616	-1.68192	0.0935325	0.864983
TM2D2	0.0768638	0.045701	1.68188	0.0935404	0.864983
C9orf84	-0.106858	0.0635381	-1.68179	0.0935586	0.864983
RAD1	-0.0696078	0.0413932	-1.68162	0.0935906	0.864983
PPME1	0.0803477	0.0477938	1.68113	0.093686	0.864983
PRDM15	-0.0813454	0.04839	-1.68104	0.0937049	0.864983
VAC14	0.0810307	0.0482052	1.68095	0.0937207	0.864983
RAB6B	0.0940559	0.0559548	1.68093	0.0937262	0.864983
YJEFN3	-0.0954816	0.0568068	-1.68081	0.0937487	0.864983
CFHR3	-0.0975814	0.0580582	-1.68075	0.0937601	0.864983
ZNF16	-0.0723247	0.0430356	-1.68058	0.0937943	0.864983
[truncated: 16,463 more rows]

## Sheet: TS2
Table S2: Hallmark gene set enrichment analysis results for BMI germline PGS-TCGA UCEC tumor gene expression associations
pathway	pval	padj/FDR	ES	NES	n genes
HALLMARK_IL6_JAK_STAT3_SIGNALING	8.4601e-09	4.23005e-07	0.582222	1.73242	86
HALLMARK_ALLOGRAFT_REJECTION	3.05232e-08	7.63079e-07	0.482826	1.49913	190
HALLMARK_INFLAMMATORY_RESPONSE	2.43585e-07	4.05974e-06	0.471056	1.46357	196
HALLMARK_INTERFERON_GAMMA_RESPONSE	2.32163e-06	2.90203e-05	0.457652	1.42192	196
HALLMARK_GLYCOLYSIS	4.12527e-05	0.000412527	0.440404	1.36853	195
HALLMARK_TNFA_SIGNALING_VIA_NFKB	0.000471686	0.00393072	0.419313	1.30276	197
HALLMARK_HEDGEHOG_SIGNALING	0.00216441	0.01546	0.544483	1.50429	35
HALLMARK_HYPOXIA	0.00260838	0.0163024	0.40831	1.26674	189
HALLMARK_COMPLEMENT	0.00364431	0.0202462	0.402928	1.25147	194
HALLMARK_XENOBIOTIC_METABOLISM	0.00799607	0.0399803	0.393865	1.22281	193
HALLMARK_IL2_STAT5_SIGNALING	0.00993898	0.0451772	0.3917	1.21609	193
HALLMARK_INTERFERON_ALPHA_RESPONSE	0.014871	0.0619626	0.425116	1.2696	92
HALLMARK_MTORC1_SIGNALING	0.025974	0.0999001	0.381046	1.18295	192
HALLMARK_PROTEIN_SECRETION	0.044955	0.160554	0.406935	1.21889	95
HALLMARK_ANDROGEN_RESPONSE	0.0529471	0.174825	0.403548	1.20961	96
HALLMARK_KRAS_SIGNALING_UP	0.0559441	0.174825	0.367376	1.1407	191
HALLMARK_HEME_METABOLISM	0.100899	0.296762	0.361585	1.11882	179
HALLMARK_APICAL_JUNCTION	0.154845	0.430125	0.350773	1.08903	193
HALLMARK_PI3K_AKT_MTOR_SIGNALING	0.194805	0.512645	0.364838	1.09794	101
HALLMARK_APOPTOSIS	0.212787	0.513772	0.35109	1.08054	158
HALLMARK_COAGULATION	0.215784	0.513772	0.355335	1.08276	132
HALLMARK_UNFOLDED_PROTEIN_RESPONSE	0.304695	0.692489	0.350466	1.05679	106
HALLMARK_APICAL_SURFACE	0.332667	0.72319	0.383601	1.08089	42
HALLMARK_NOTCH_SIGNALING	0.466533	0.875791	0.370335	1.01344	32
HALLMARK_REACTIVE_OXYGEN_SPECIES_PATHWAY	0.480519	0.875791	0.353585	1.00355	45
HALLMARK_UV_RESPONSE_UP	0.482517	0.875791	0.327078	1.00388	151
HALLMARK_MYOGENESIS	0.5005	0.875791	0.322301	1.00063	193
HALLMARK_ANGIOGENESIS	0.509491	0.875791	0.358439	0.992532	36
HALLMARK_PANCREAS_BETA_CELLS	0.51049	0.875791	0.357811	0.990793	36
HALLMARK_PEROXISOME	0.525475	0.875791	0.328771	0.989399	101
HALLMARK_FATTY_ACID_METABOLISM	0.586414	0.918778	0.318679	0.978104	151
HALLMARK_ESTROGEN_RESPONSE_EARLY	0.604396	0.918778	0.314269	0.975646	192
HALLMARK_TGF_BETA_SIGNALING	0.606394	0.918778	0.330049	0.949208	54
HALLMARK_ADIPOGENESIS	0.651349	0.933352	0.310636	0.963178	187
HALLMARK_MITOTIC_SPINDLE	0.653347	0.933352	0.310401	0.964413	196
HALLMARK_BILE_ACID_METABOLISM	0.693307	0.951612	0.312411	0.942328	108
HALLMARK_ESTROGEN_RESPONSE_LATE	0.723277	0.951612	0.304577	0.946453	195
HALLMARK_CHOLESTEROL_HOMEOSTASIS	0.736264	0.951612	0.309998	0.914242	72
HALLMARK_OXIDATIVE_PHOSPHORYLATION	0.742258	0.951612	0.303522	0.93995	182
HALLMARK_EPITHELIAL_MESENCHYMAL_TRANSITION	0.78022	0.956021	0.299123	0.92906	194
HALLMARK_WNT_BETA_CATENIN_SIGNALING	0.787213	0.956021	0.302834	0.853313	42
HALLMARK_UV_RESPONSE_DN	0.818182	0.956021	0.295477	0.901217	137
HALLMARK_KRAS_SIGNALING_DN	0.822178	0.956021	0.294382	0.909456	175
HALLMARK_DNA_REPAIR	0.852148	0.96835	0.291045	0.888171	139
HALLMARK_P53_PATHWAY	0.902098	1	0.282969	0.87859	190
HALLMARK_SPERMATOGENESIS	0.946054	1	0.26826	0.810354	112
HALLMARK_MYC_TARGETS_V1	0.962038	1	0.26933	0.835472	188
HALLMARK_MYC_TARGETS_V2	0.993007	1	0.221974	0.642474	58
HALLMARK_E2F_TARGETS	0.999001	1	0.226284	0.701633	187
HALLMARK_G2M_CHECKPOINT	1	1	0.223982	0.693793	184
Abbreviations
pval = p-value
padj = false discovery rate
ES = enrichment score
NES = enrichment score normalized to the mean enrichment of random samples of gene sets of the same size
FDR = false discovery rate

## Sheet: TS3
Table S3: Results for the 49 "leading edge" genes driving the association between BMI germline PGS and TCGA UCEC tumor IL6-JAK-STAT3 pathway expression
gene	beta	std.error	z-score	p.value	fdr	regulation
IL6	0.210771	0.0614745	3.42859	0.000683872	0.830201	Upregulation
IL1B	0.182591	0.0593695	3.0755	0.00227761	0.834239	Upregulation
CCR1	0.153457	0.0555627	2.76187	0.00606998	0.834239	Upregulation
STAT3	0.131651	0.0478436	2.75169	0.00625737	0.834239	Upregulation
CD44	0.152077	0.0572718	2.65535	0.00830804	0.834239	Upregulation
CSF2RB	0.145743	0.0559134	2.60659	0.00956102	0.834239	Upregulation
FAS	0.126	0.0512216	2.4599	0.0144112	0.834239	Upregulation
EBI3	0.153436	0.0625926	2.45135	0.0147519	0.834239	Upregulation
TNFRSF12A	0.132773	0.0558804	2.37602	0.0180727	0.834239	Upregulation
IL4R	0.134292	0.0568114	2.36382	0.0186684	0.834239	Upregulation
CSF1	0.130773	0.0564324	2.31735	0.0210982	0.834239	Upregulation
PTPN1	0.0961485	0.0420682	2.28554	0.022917	0.834239	Upregulation
HMOX1	0.115729	0.0529772	2.1845	0.0296308	0.834239	Upregulation
CSF2RA	0.131833	0.0606617	2.17325	0.0304743	0.834239	Upregulation
CD14	0.128938	0.0604589	2.13266	0.0336926	0.834239	Upregulation
OSMR	0.120874	0.0571482	2.11511	0.0351724	0.834239	Upregulation
CCL7	0.119994	0.0577027	2.07952	0.0383432	0.834239	Upregulation
IL15RA	0.118055	0.0575084	2.05284	0.0408786	0.834239	Upregulation
CSF2	0.117663	0.0585541	2.00948	0.0453021	0.834239	Upregulation
CSF3R	0.115923	0.0592068	1.95792	0.0510837	0.846017	Upregulation
IL17RB	-0.111757	0.0571854	-1.95428	0.0515144	0.846017	Downregulation
ITGB3	0.111871	0.0572559	1.95388	0.0515624	0.846017	Upregulation
IL1R2	0.121052	0.0629358	1.92342	0.0552898	0.846017	Upregulation
MYD88	0.0847229	0.0472514	1.79302	0.0738874	0.862303	Upregulation
IL2RA	0.103217	0.0606896	1.70073	0.0899388	0.864983	Upregulation
GRB2	0.0688608	0.0406786	1.6928	0.0914394	0.864983	Upregulation
ACVR1B	-0.0760216	0.0457076	-1.66321	0.0972217	0.868404	Downregulation
TNFRSF1B	0.090156	0.0550415	1.63796	0.102385	0.870483	Upregulation
IL6ST	0.0843429	0.0532034	1.58529	0.113861	0.886613	Upregulation
IRF1	0.0893545	0.0566789	1.57651	0.11587	0.886613	Upregulation
STAT1	0.0768928	0.0488224	1.57495	0.116229	0.886613	Upregulation
CXCL1	0.0997691	0.0656629	1.51941	0.129619	0.900455	Upregulation
PIK3R5	0.0823113	0.0547914	1.50227	0.133987	0.901329	Upregulation
TLR2	0.0749481	0.0530479	1.41284	0.158648	0.907707	Upregulation
IFNGR1	0.0599635	0.0426744	1.40514	0.160923	0.907707	Upregulation
STAM2	0.0591018	0.042929	1.37673	0.169531	0.909747	Upregulation
IL12RB1	0.0798327	0.0595227	1.34121	0.180776	0.912907	Upregulation
CNTFR	0.0772693	0.0577756	1.3374	0.182015	0.912907	Upregulation
A2M	0.0737672	0.0556468	1.32563	0.185881	0.912907	Upregulation
IL1R1	0.0723483	0.0548458	1.31912	0.188046	0.912907	Upregulation
JUN	-0.0746875	0.0575364	-1.29809	0.195165	0.913674	Downregulation
SOCS3	0.0726474	0.0562579	1.29133	0.197497	0.913674	Upregulation
TNF	0.0762	0.0617371	1.23427	0.217984	0.925694	Upregulation
PTPN2	-0.0489529	0.0399701	-1.22474	0.221551	0.926027	Downregulation
TYK2	-0.0566946	0.0474061	-1.19593	0.232583	0.928173	Downregulation
ITGA4	0.0634285	0.0536394	1.1825	0.237862	0.928413	Upregulation
IL18R1	0.0644603	0.0557441	1.15636	0.248372	0.928413	Upregulation
PLA2G2A	0.07209	0.0626955	1.14984	0.251043	0.928413	Upregulation
CD38	0.0668517	0.0587017	1.13884	0.2556	0.930401	Upregulation
Abbreviations
std.error = standard error
FDR = False discovery rate

## Sheet: TS4
Table S4: Associations between BMI germline PGS and TCGA UCEC intra-tumor immune cell infiltration estimates
immune.cell.type	beta	std.error	z-score	p.value	fdr
Mast.cells.activated	0.299202	0.0833234	3.59086	0.00037984	0.00759681
Monocytes	0.120165	0.0647559	1.85566	0.0643959	0.489142
Macrophages.M2	0.057758	0.0325381	1.77509	0.0768082	0.489142
Mast.cells.resting	-0.173584	0.104557	-1.66019	0.0978283	0.489142
NK.cells.activated	-0.0529669	0.0408299	-1.29726	0.195451	0.705086
B.cells.memory	-0.101656	0.0873442	-1.16385	0.245326	0.705086
T.cells.CD4.memory.resting	-0.0637127	0.054912	-1.16027	0.24678	0.705086
Neutrophils	0.14561	0.156506	0.930379	0.352857	0.801814
B.cells.naive	-0.0658103	0.071917	-0.915087	0.360816	0.801814
Macrophages.M1	0.044244	0.0544201	0.813008	0.416801	0.833602
Dendritic.cells.resting	0.0777808	0.120319	0.646456	0.518435	0.942609
Plasma.cells	-0.0250049	0.0525814	-0.475547	0.634713	0.983454
T.cells.follicular.helper	-0.0139162	0.0300886	-0.462507	0.644024	0.983454
T.cells.CD8	-0.011741	0.0318541	-0.368586	0.712673	0.983454
Eosinophils	0.104895	0.379371	0.276498	0.782339	0.983454
NK.cells.resting	0.0359863	0.13292	0.270737	0.786763	0.983454
T.cells.CD4.memory.activated	-0.0180543	0.221839	-0.0813847	0.935185	0.992274
Dendritic.cells.activated	0.00632019	0.107958	0.0585428	0.953352	0.992274
Macrophages.M0	0.00312704	0.0543755	0.0575082	0.954175	0.992274
T.cells.regulatory..Tregs.	-0.000410556	0.0423645	-0.00969104	0.992274	0.992274
Abbreviations
std.error = standard error
FDR = False discovery rate

## Sheet: TS5
Table S5: Associations between BMI germline PGS and TCGA UCEC tumor protein expression
antibody	beta	std.error	z-score	p.value	fdr
EGFRPY1173	-0.0347686	0.00994747	-3.49522	0.000556378	0.0728855
SRCPY527	0.129758	0.0420536	3.08553	0.00225046	0.29256
P27PT157	-0.0239947	0.00786511	-3.05078	0.00251766	0.324778
CMETPY1235	-0.0269842	0.0099118	-2.72243	0.00691696	0.885371
P38PT180Y182	0.119671	0.0442213	2.70619	0.00725458	0.921332
GSK3ALPHABETAPS21S9	0.109361	0.0404603	2.70292	0.00732445	0.922881
BAK	-0.0710702	0.0263369	-2.6985	0.00741956	0.927446
SMAD4	-0.0362267	0.0137467	-2.6353	0.00890931	1
MIG6	-0.033029	0.0127935	-2.5817	0.0103774	1
CAVEOLIN1	0.169127	0.0668348	2.53052	0.0119777	1
PCNA	-0.0620053	0.0245574	-2.52491	0.012166	1
CYCLIND1	-0.0440075	0.0181964	-2.41847	0.0162709	1
SMAD3	-0.0359009	0.015681	-2.28945	0.0228521	1
1433EPSILON	-0.0299989	0.0133663	-2.24438	0.0256464	1
CD49B	-0.0646961	0.0289511	-2.23467	0.0262858	1
SRC	-0.0487278	0.0232426	-2.09648	0.0370021	1
YB1	-0.0348585	0.0167037	-2.08688	0.0378698	1
CD31	-0.0331711	0.0160406	-2.06795	0.0396298	1
SRCPY416	0.0501416	0.0245166	2.04521	0.0418372	1
TUBERIN	0.0528538	0.0258611	2.04376	0.0419811	1
CHK1	-0.0377764	0.0187431	-2.01549	0.0448786	1
HER3	-0.050212	0.0270104	-1.85899	0.0641545	1
PDK1PS241	0.0341953	0.0188033	1.81858	0.0701218	1
P38MAPK	0.0303038	0.0169421	1.78866	0.0748289	1
NCADHERIN	-0.0389773	0.0223093	-1.74713	0.0817905	1
CASPASE7CLEAVEDD198	0.0996722	0.0581962	1.71269	0.0879567	1
MEK1PS217S221	0.0491491	0.0287378	1.71026	0.0884061	1
AMPKPT172	0.0711196	0.0417181	1.70477	0.0894279	1
BCL2	-0.0581907	0.0341709	-1.70293	0.0897717	1
GATA3	-0.034417	0.0202581	-1.69892	0.0905252	1
JNKPT183Y185	0.0324139	0.0191397	1.69354	0.0915452	1
STATHMIN	-0.0269884	0.016424	-1.64323	0.101539	1
PCADHERIN	-0.0276947	0.0169723	-1.63176	0.103937	1
BECLIN	-0.0198679	0.0121931	-1.62944	0.104427	1
PR	-0.0431928	0.0275111	-1.57002	0.117623	1
RAD51	-0.0254283	0.0163703	-1.55332	0.121559	1
VEGFR2	0.0464572	0.0304864	1.52386	0.128753	1
BCLXL	-0.0260012	0.0173026	-1.50274	0.134116	1
P53	-0.0619219	0.0414029	-1.49559	0.135967	1
NF2	0.0286935	0.0201386	1.4248	0.155411	1
HER2	-0.071058	0.050883	-1.3965	0.163752	1
BIM	-0.0368051	0.0264609	-1.39092	0.165434	1
SYK	0.0517603	0.0378505	1.36749	0.172647	1
CHK1PS345	0.0188764	0.0138666	1.36128	0.174598	1
ACCPS79	0.0454917	0.0337686	1.34716	0.179097	1
AKTPT308	0.0831354	0.0617375	1.3466	0.179279	1
BID	-0.0172042	0.0129766	-1.32578	0.18607	1
P27	-0.0289904	0.0219542	-1.3205	0.187826	1
ACC1	0.0448083	0.036096	1.24136	0.215586	1
MTORPS2448	0.0189486	0.0153226	1.23664	0.217331	1
MEK1	0.041295	0.0362372	1.13957	0.255508	1
CLAUDIN7	-0.0526805	0.0486204	-1.0835	0.279584	1
CHK2	-0.026822	0.0248251	-1.08044	0.280944	1
P70S6KPT389	-0.0222825	0.0207812	-1.07224	0.284601	1
RBPS807S811	0.0422784	0.0395051	1.0702	0.285518	1
CYCLINE1	0.0477671	0.0447122	1.06832	0.286361	1
PAXILLIN	0.0282867	0.0265432	1.06568	0.287551	1
EGFR	-0.0177489	0.016849	-1.05341	0.29313	1
AKTPS473	0.0730138	0.0695967	1.0491	0.295104	1
CIAP	0.0151824	0.0146028	1.03969	0.299444	1
ASNS	0.0375606	0.0382066	0.983092	0.326473	1
HER2PY1248	-0.0306908	0.0313272	-0.979685	0.328149	1
PAI1	-0.0347298	0.0368725	-0.94189	0.34712	1
MAPKPT202Y204	0.0454491	0.0487657	0.931989	0.352204	1
MRE11	-0.0104595	0.0114964	-0.9098	0.363768	1
GSK3ALPHABETA	-0.0134527	0.0148531	-0.905716	0.365922	1
CMYC	-0.0245623	0.0278686	-0.88136	0.378934	1
YAP	-0.0144097	0.0163667	-0.880428	0.379437	1
ATM	-0.0403419	0.0458308	-0.880236	0.379541	1
COLLAGENVI	-0.0197717	0.023246	-0.850542	0.395804	1
ERALPHAPS118	-0.0315873	0.0376458	-0.839066	0.4022	1
ERK2	-0.016387	0.0200673	-0.816603	0.4149	1
NFKBP65PS536	0.0382336	0.0476266	0.802779	0.422833	1
AR	0.0299902	0.0381979	0.785127	0.433091	1
XRCC1	-0.011752	0.0155903	-0.753798	0.45165	1
EEF2K	-0.0264285	0.0357739	-0.738765	0.460713	1
HER3PY1298	-0.00831665	0.0112749	-0.737627	0.461404	1
STAT5ALPHA	0.0292944	0.039852	0.73508	0.462951	1
4EBP1PS65	0.0144012	0.0200065	0.719825	0.472277	1
DVL3	-0.0132791	0.0184831	-0.718446	0.473125	1
PI3KP110ALPHA	-0.0134732	0.0189871	-0.709597	0.478587	1
BAX	0.017251	0.0249507	0.691404	0.489926	1
NOTCH1	-0.0107961	0.0157811	-0.684113	0.494511	1
GAB2	-0.0251428	0.0373211	-0.673689	0.501105	1
AKT	0.0154737	0.0235096	0.658187	0.510998	1
S6	-0.0176726	0.0268928	-0.657149	0.511664	1
ECADHERIN	-0.029719	0.0455434	-0.652543	0.514625	1
BETACATENIN	0.0320168	0.0499477	0.641006	0.522081	1
P70S6K	0.0118802	0.0190518	0.623572	0.533453	1
CHK2PT68	-0.0110069	0.0197627	-0.556955	0.578036	1
CYCLINB1	-0.0312837	0.056714	-0.551605	0.581691	1
FOXO3A	-0.0069516	0.0129598	-0.536397	0.592141	1
PEA15	-0.0107508	0.0221028	-0.486401	0.627091	1
LKB1	-0.0063324	0.0135414	-0.467632	0.640438	1
PTEN	0.0195843	0.042631	0.459391	0.646336	1
RAD50	0.0108969	0.0252319	0.431869	0.666193	1
EIF4E	0.00899476	0.0210015	0.428291	0.668792	1
P90RSKPT359S363	0.00877349	0.0206061	0.425772	0.670625	1
INPP4B	0.0155556	0.0367877	0.422849	0.672754	1
KU80	0.0101394	0.0243447	0.416494	0.677391	1
ERALPHA	0.0334593	0.0831841	0.402232	0.687842	1
YAPPS127	0.011861	0.0324315	0.365726	0.714866	1
LCK	-0.00717039	0.0211426	-0.339144	0.734774	1
S6PS240S244	0.0135674	0.0422191	0.321357	0.748197	1
SHCPY317	-0.00555019	0.0177055	-0.313472	0.754172	1
IRS1	-0.00643007	0.0216897	-0.296457	0.767117	1
4EBP1PT37T46	0.0101192	0.0344986	0.293322	0.769509	1
FIBRONECTIN	-0.00991683	0.034562	-0.286929	0.774394	1
PKCDELTAPS664	-0.00309432	0.0119375	-0.259211	0.795677	1
CJUNPS73	0.00415205	0.0167247	0.248259	0.80413	1
CDK1	-0.00376794	0.0157913	-0.238608	0.811597	1
STAT3PY705	0.00575538	0.0257974	0.223099	0.823633	1
S6PS235S236	0.00989856	0.0448503	0.220702	0.825497	1
MTOR	0.00320503	0.0152357	0.210363	0.833548	1
JNK2	-0.0042768	0.0203688	-0.209968	0.833856	1
EEF2	-0.00694763	0.0365995	-0.189829	0.849591	1
PKCALPHA	-0.00792599	0.0435282	-0.182089	0.855655	1
4EBP1	0.00493757	0.0282337	0.174883	0.861308	1
CRAF	0.00268607	0.0159618	0.168281	0.866492	1
YB1PS102	0.00305671	0.0185374	0.164895	0.869154	1
53BP1	0.00556491	0.0364231	0.152785	0.878686	1
AMPKALPHA	-0.00284228	0.0198435	-0.143235	0.886215	1
PKCALPHAPS657	-0.00514097	0.0416102	-0.123551	0.901766	1
SMAD1	-0.00164353	0.0153204	-0.107277	0.914652	1
HSP70	0.00248647	0.0410884	0.060515	0.951792	1
CKIT	-0.00131297	0.0273387	-0.0480259	0.961732	1
PRAS40PT246	-0.0007107	0.016439	-0.0432326	0.965549	1
CRAFPS338	-0.000396198	0.00983739	-0.0402747	0.967905	1
EGFRPY1068	-0.000283884	0.0264625	-0.0107278	0.991449	1
DJ1	0.000165209	0.0185583	0.00890216	0.992904	1
IGFBP2	-0.000381547	0.0711846	-0.00535996	0.995727	1
Abbreviations
std.error = standard error
FDR = False discovery rate

## Sheet: TS6
Table S6: Associations between BMI germline PGS and TCGA UCEC SBS tumor mutational signatures
Overall (N = 305 cases)
SBS signature	regression.model*	beta	std.error	z-score	p.value	fdr
SBS1	Quasi-Poisson	0.214383	0.0722762	2.96616	0.00327178	0.027
SBS5	Quasi-Poisson	0.279361	0.118239	2.36269	0.0188171	0.0855
SBS2	ZINB: zero model	0.331788	0.217586	1.52486	0.127294
	ZINB: count model	-0.0552	0.1362	-0.4057	0.685	0.7965
SBS10a	ZINB: zero model	-0.582712	0.3209	-1.81587	0.0693905
	ZINB: count model	-0.0498	0.2	-0.249	0.8034	0.803
SBS10b	ZINB: zero model	-0.136604	0.227963	-0.599238	0.549014
	ZINB: count model	-0.0731	0.195	-0.3746	0.7079	0.7965
SBS13	ZINB: zero model	0.0770158	0.215225	0.357838	0.720464
	ZINB: count model	-0.2748	0.1273	-2.1584	0.0309	0.093
SBS15	ZINB: zero model	0.0842211	0.214527	0.392589	0.694623
	ZINB: count model	0.2531	0.2688	0.9415	0.3464	0.6045
SBS40	ZINB: zero model	-0.0801627	0.167902	-0.477437	0.633051
	ZINB: count model	0.055	0.0658	0.8362	0.4031	0.6045
SBS44	ZINB: zero model	-0.201054	0.200817	-1.00118	0.31674
	ZINB: count model	0.2805	0.2308	1.2154	0.2242	0.504
Abbreviations
std.error = standard error
SBS = single base substitution
ZINB = zero-inflated negative binomial
*the ZINB: zero model models the underlying process generating zeros versus counts while the ZINB: count model models the underlying process generating the counts themselves.

## Sheet: TS7
Table S7: EWAS results for CpG sites achieving P < 0.001 for association with BMI germline PGS in the TCGA UCEC cohort
cpg.labels	mapped.genes	t.statistic	p.value	fdr	gc.p.value
cg11801011	SHANK1	4.27812	2.65418e-05	0.729529	0.00014956
cg14705308	NFE2L2;NFE2L2;NFE2L2	4.26544	2.799e-05	0.729529	0.000156285
cg00486113	PSORS1C1;PSORS1C2	4.24541	3.04321e-05	0.729529	0.000167493
cg03669143	NA	4.21831	3.40623e-05	0.729529	0.000183872
cg18060171	CACNA1A;CACNA1A	4.20995	3.52629e-05	0.729529	0.000189221
cg21998383	NOS1AP;NOS1AP	4.15479	4.42604e-05	0.729529	0.000228389
cg07895186	EMX2OS;EMX2;EMX2	-4.12946	4.90917e-05	0.729529	0.00024884
cg07619672	DAPK2	4.1062	5.39651e-05	0.729529	0.00026912
cg01847889	NA	4.10055	5.52189e-05	0.729529	0.000274285
cg05467160	EVX2	-4.09815	5.57584e-05	0.729529	0.000276501
cg08699196	ITGB7	4.07537	6.11412e-05	0.729529	0.000298418
cg20688917	HOXA3;HOXA3	4.05898	6.53187e-05	0.729529	0.000315199
cg04972065	ITGB7	4.05296	6.69171e-05	0.729529	0.000321569
cg23436960	VASH1	4.03376	7.22768e-05	0.729529	0.000342745
cg26450860	NA	4.03111	7.30492e-05	0.729529	0.000345773
cg07380540	NA	4.02993	7.33946e-05	0.729529	0.000347126
cg05549773	NA	4.02745	7.41269e-05	0.729529	0.00034999
cg09951338	ARHGAP23	4.00438	8.12758e-05	0.729529	0.000377703
cg11510999	ITGB7	4.00293	8.17456e-05	0.729529	0.000379509
cg07933378	SLC39A4;SLC39A4	3.99814	8.33168e-05	0.729529	0.000385536
cg04206797	SRCIN1	3.9956	8.41646e-05	0.729529	0.00038878
cg21892758	RPL30	3.98463	8.79093e-05	0.729529	0.000403043
cg15144453	PP14571;GPC1	3.97653	9.07801e-05	0.729529	0.000413906
cg09553242	NA	-3.97194	9.24439e-05	0.729529	0.000420175
cg04203298	STX3	-3.97009	9.31233e-05	0.729529	0.000422729
cg22142012	CCT8	3.96948	9.33466e-05	0.729529	0.000423568
cg05399434	NA	3.96247	9.59674e-05	0.729529	0.000433386
cg00093956	MTERFD3;MTERFD3	3.96098	9.65366e-05	0.729529	0.000435513
cg25555068	TMEM105	3.95229	9.99003e-05	0.729529	0.000448034
cg12502325	ZNF277	3.94102	0.000104434	0.729529	0.000464798
cg11848113	DIP2C	3.92868	0.000109619	0.729529	0.000483815
cg11755395	CCDC146	3.92867	0.000109625	0.729529	0.000483838
cg22376730	NA	3.9184	0.000114125	0.729529	0.000500219
cg05042708	CALHM2;CALHM2	3.91803	0.000114292	0.729529	0.000500824
cg09407859	CES3	3.91359	0.000116291	0.729529	0.000508064
ch.1.505031R	NA	3.9099	0.000117982	0.729529	0.00051417
cg05365670	LPCAT1	3.89462	0.000125233	0.729529	0.000540185
cg12561497	PP14571;GPC1	3.89344	0.000125808	0.729529	0.000542236
cg16652392	NA	3.89113	0.000126946	0.729529	0.000546292
cg10855395	NA	3.8886	0.0001282	0.729529	0.000550757
ch.1.182359526R	NA	3.87665	0.000134297	0.729529	0.000572344
cg19284575	F11R	3.85996	0.000143265	0.729529	0.000603798
cg15913671	TMEM105;TMEM105	3.84464	0.000152	0.729529	0.000634107
cg19663209	RFX1	3.83368	0.000158556	0.729529	0.00065666
cg23029655	ITGB7	3.83146	0.000159912	0.729529	0.000661304
cg19309463	KIAA1688	3.82652	0.000162982	0.729529	0.000671794
cg13174051	INPP5A	3.82528	0.000163756	0.729529	0.000674432
cg04343162	TCTEX1D2	3.82459	0.00016419	0.729529	0.00067591
cg18084083	IL1RAP;IL1RAP;IL1RAP;IL1RAP;IL1RAP;IL1RAP	3.82101	0.000166464	0.729529	0.000683647
cg03839288	NA	3.81895	0.000167788	0.729529	0.000688146
cg07924380	NA	3.81843	0.000168122	0.729529	0.000689278
cg19245477	SUMF2;SUMF2;SUMF2;SUMF2;SUMF2	3.81223	0.000172166	0.729529	0.000702971
cg13852234	ALOX15B;ALOX15B;ALOX15B	3.81105	0.000172947	0.729529	0.000705608
cg22424903	TEAD3	3.80507	0.000176945	0.729529	0.000719081
cg16279909	C7orf64;PEX1	3.79684	0.000182602	0.729529	0.000738057
cg06378990	GLI2	3.79131	0.000186499	0.729529	0.000751065
cg17383207	CNNM4	3.78111	0.000193889	0.729529	0.000775613
cg07352691	C19orf35	3.77589	0.000197776	0.729529	0.000788457
cg03418237	DIP2C	3.77585	0.000197801	0.729529	0.00078854
cg17489752	BAT1;BAT1;SNORD84;BAT1;BAT1	3.76547	0.000205758	0.729529	0.000814703
cg07603517	NA	3.76246	0.000208122	0.729529	0.000822442
cg26320372	LOH3CR2A	-3.75858	0.000211199	0.729529	0.00083249
cg20971623	NA	3.75611	0.000213186	0.729529	0.000838968
cg13215995	NA	3.75505	0.000214045	0.729529	0.000841765
cg21338335	CGGBP1;CGGBP1	3.75477	0.000214272	0.729529	0.000842503
cg14073058	MRPL30;MITD1	3.75346	0.000215334	0.729529	0.000845957
cg24278841	NA	3.75009	0.000218097	0.729529	0.000854931
cg17517390	AATK;MIR1250	3.73265	0.000232938	0.729529	0.000902798
cg07945221	MSLN;MSLN	3.72966	0.000235577	0.729529	0.000911255
cg10135753	BRSK1	3.7289	0.000236247	0.729529	0.0009134
cg23333513	ZNF607	3.72501	0.000239735	0.729529	0.000924547
cg10096052	NHLRC4	3.7219	0.000242552	0.729529	0.000933528
cg02560615	E4F1	3.71514	0.000248788	0.729529	0.000953347
cg18808929	NA	3.71485	0.000249058	0.729529	0.000954201
cg24312492	ASH1L;LOC645676	3.71241	0.000251355	0.729529	0.000961479
cg11032474	PLEKHG4;PLEKHG4;PLEKHG4;PLEKHG4;PLEKHG4;PLEKHG4	3.7123	0.000251456	0.729529	0.000961797
cg26568855	TRIM46;KRTCAP2	3.71075	0.000252919	0.729529	0.000966428
cg18175410	C18orf8	3.71018	0.000253461	0.729529	0.000968141
cg04368242	CAMTA1	3.6998	0.000263507	0.729529	0.00099979
cg05771132	FAM185A;FAM185A;FAM185A	3.69614	0.000267138	0.729529	0.00101118
cg12605273	TBCD	3.69126	0.000272053	0.729529	0.00102655
cg02132667	NA	-3.68999	0.000273349	0.729529	0.00103059
cg26940100	OBSCN;OBSCN	3.68895	0.00027441	0.729529	0.00103391
cg13697715	LOC202181	3.68311	0.000280456	0.729529	0.00105272
cg09194436	LIN52;ALDH6A1	3.68093	0.00028275	0.729529	0.00105984
cg05271276	RNF111	3.67756	0.000286317	0.729529	0.00107089
cg14099121	CALHM1	3.67581	0.000288184	0.729529	0.00107667
cg16792202	ALG5;EXOSC8;EXOSC8;ALG5	3.6718	0.000292517	0.729529	0.00109005
cg24195686	MCM3AP;C21orf57;C21orf57	3.66742	0.000297321	0.729529	0.00110484
cg07677545	ALCAM	3.66577	0.000299154	0.729529	0.00111048
cg00065570	SLC39A4;SLC39A4	3.66513	0.000299865	0.729529	0.00111266
cg24524013	GAS7;GAS7;GAS7	3.66479	0.000300236	0.729529	0.0011138
cg25890936	LRP5	3.66251	0.000302792	0.729529	0.00112164
cg13948456	GPSM1	3.6601	0.000305511	0.729529	0.00112997
cg08989290	NHLRC4	3.65982	0.000305826	0.729529	0.00113094
cg08573315	NA	3.65748	0.000308498	0.729529	0.00113911
cg22519422	NA	-3.65536	0.000310929	0.729529	0.00114653
cg06835483	ALOX12B	3.65445	0.000311977	0.729529	0.00114973
cg22708961	MORN1	3.65391	0.000312604	0.729529	0.00115164
cg21190361	DNAI1;C9orf25	3.65315	0.000313479	0.729529	0.00115431
cg27560831	ZNF787	-3.64642	0.000321386	0.729529	0.00117835
cg00025211	NUDT17	3.64417	0.000324074	0.729529	0.0011865
cg02178151	STXBP6	-3.64174	0.000327004	0.729529	0.00119537
cg18998321	LAMA1	3.63507	0.00033515	0.729529	0.00121996
cg13646480	NA	3.63479	0.000335492	0.729529	0.00122099
cg05254511	TOMM22	3.63227	0.000338625	0.729529	0.00123042
cg15690342	NA	-3.63227	0.000338627	0.729529	0.00123043
cg21973517	VGLL4	3.63035	0.000341039	0.729529	0.00123768
cg16623734	ANKRD11	3.63013	0.000341314	0.729529	0.0012385
cg13996144	RNF20	3.62459	0.000348346	0.729529	0.00125958
cg08351536	MARCH10;MARCH10	3.62351	0.000349732	0.729529	0.00126373
cg24517858	REN	3.61646	0.000358925	0.729529	0.00129116
cg10364833	RBPJ;RBPJ;RBPJ;RBPJ	3.6113	0.000365786	0.729529	0.00131155
cg13721800	PNPLA6;PNPLA6;PNPLA6;PNPLA6;MCOLN1	3.60923	0.000368581	0.729529	0.00131984
cg10235056	SDAD1	3.60764	0.000370736	0.729529	0.00132622
cg02917156	ANKRD11	3.60703	0.000371556	0.729529	0.00132865
cg01788448	NA	3.6032	0.000376808	0.729529	0.00134417
cg07696985	CSNK1G2	3.60239	0.000377938	0.729529	0.00134751
cg19161330	EPHB3	3.59751	0.000384748	0.729529	0.00136757
cg00492309	TRAF7	-3.59228	0.000392177	0.729529	0.00138939
cg16382256	EPHB3;EPHB3	3.59209	0.000392451	0.729529	0.00139019
cg08065122	SLC25A22	3.59128	0.000393608	0.729529	0.00139358
cg02363969	SBK2	3.59128	0.000393616	0.729529	0.00139361
cg12102973	CACNA1A;CACNA1A	3.59127	0.000393626	0.729529	0.00139364
cg01670771	STX1B	3.58938	0.000396347	0.729529	0.00140161
cg11951143	FAM59A	-3.58833	0.000397879	0.729529	0.00140609
cg16524701	GLI3	-3.58707	0.000399706	0.729529	0.00141143
cg03603808	CCNE1;CCNE1	3.58552	0.000401986	0.729529	0.00141809
cg21735384	TMEM105	3.58489	0.000402906	0.729529	0.00142078
cg08229183	CCDC146	3.58387	0.000404406	0.729529	0.00142515
cg21766898	TFAP2B	-3.57885	0.000411881	0.729529	0.00144692
cg10563714	FABP5	3.57796	0.00041321	0.729529	0.00145078
cg10715383	CMPK1;CMPK1	3.57731	0.000414197	0.729529	0.00145365
cg03044344	SYT8	3.57239	0.000421677	0.729529	0.00147534
cg04156483	MORN1	3.56939	0.000426306	0.729529	0.00148873
cg08468904	RPRD2	3.56927	0.000426497	0.729529	0.00148928
cg27657862	GIPR	3.56795	0.00042855	0.729529	0.00149521
cg21099123	POLS	-3.5668	0.000430337	0.729529	0.00150037
cg04310104	TFAP2B	-3.56586	0.00043182	0.729529	0.00150465
cg12410014	ITM2B	3.56476	0.00043354	0.729529	0.00150961
cg02227969	RAB35;RAB35	-3.56401	0.000434722	0.729529	0.00151301
cg06822120	NAT8L	3.56226	0.000437498	0.729529	0.00152101
cg19488260	SPON1	-3.55476	0.000449559	0.729529	0.00155563
cg21701125	PRKCE	3.55169	0.000454601	0.729529	0.00157005
cg09163998	NA	3.55162	0.000454704	0.729529	0.00157035
cg22934785	GAL3ST1	-3.55051	0.000456541	0.729529	0.0015756
cg16090192	GFM2;NSA2;GFM2;GFM2	3.5503	0.00045689	0.729529	0.00157659
cg09057801	EVC2;EVC2	-3.54978	0.000457744	0.729529	0.00157903
cg17507887	TFAP2B;TFAP2B	-3.54972	0.000457853	0.729529	0.00157934
cg24891846	CACNA1A;CACNA1A	3.54762	0.000461342	0.729529	0.0015893
cg07528097	TRANK1	3.54645	0.0004633	0.729529	0.00159488
cg12062310	DHX16;DHX16	-3.54638	0.000463412	0.729529	0.0015952
cg05645505	EPHB3	3.54488	0.000465938	0.729529	0.00160239
cg19037652	MRPS24	3.5406	0.00047321	0.729529	0.00162306
cg22796807	KCNMB3;KCNMB3	3.53901	0.00047593	0.729529	0.00163078
cg20208398	BLVRA	3.53776	0.000478092	0.729529	0.00163691
cg06837799	HOXA3	3.53443	0.000483856	0.729529	0.00165323
cg04348222	MARCKSL1	3.52839	0.00049451	0.729529	0.0016833
cg08612137	NA	-3.52747	0.000496168	0.729529	0.00168796
cg00816008	MPHOSPH6	3.51546	0.000518078	0.729529	0.00174943
cg24469729	HOXA3;HOXA3	3.51429	0.000520257	0.729529	0.00175551
cg11236755	AATK;MIR1250	3.51399	0.000520807	0.729529	0.00175705
cg16491046	ZNF496;ZNF496	3.51383	0.000521122	0.729529	0.00175793
cg02653117	BRD2;BRD2;BRD2	3.51319	0.000522321	0.729529	0.00176128
cg22272482	NA	3.50775	0.000532606	0.729529	0.00178993
cg16417308	NA	3.50764	0.000532824	0.729529	0.00179054
cg12780678	PXDN	-3.50533	0.000537253	0.729529	0.00180285
cg05717160	USMG5;PDCD11	3.50422	0.000539386	0.729529	0.00180877
cg02344820	NA	-3.50015	0.000547316	0.729529	0.00183075
cg06591185	MIR149;PP14571;GPC1	3.49977	0.000548065	0.729529	0.00183283
cg05831242	MSLNL	3.49968	0.000548241	0.729529	0.00183331
cg01196950	NA	3.49941	0.000548773	0.729529	0.00183479
cg25879514	GRB2;GRB2	3.49913	0.000549317	0.729529	0.00183629
cg03704308	NA	-3.49794	0.00055167	0.729529	0.0018428
cg26229879	GPATCH4;GPATCH4	3.49437	0.000558744	0.729529	0.00186234
cg08773844	CCDC25	3.49425	0.000558991	0.729529	0.00186302
cg00105102	PAQR6;PAQR6	3.49353	0.000560438	0.729529	0.00186701
cg13232118	MIR149;PP14571;GPC1	3.49347	0.000560548	0.729529	0.00186731
cg10393338	BRSK1	3.48848	0.000570639	0.729529	0.00189509
cg00895528	BIRC7;BIRC7;BIRC7;BIRC7	3.48734	0.000572972	0.729529	0.0019015
cg10738368	LBX2;LOC151534	3.48732	0.000573007	0.729529	0.0019016
cg09754932	NA	3.48699	0.000573693	0.729529	0.00190348
cg01974100	FAM179B;KLHL28;KLHL28	3.48655	0.000574586	0.729529	0.00190594
cg24964215	NA	3.48641	0.000574877	0.729529	0.00190673
cg21591452	TMEM105	3.48496	0.000577855	0.729529	0.0019149
cg24763126	METTL14	3.48372	0.000580418	0.729529	0.00192193
cg06221946	MARCKSL1	3.48371	0.000580443	0.729529	0.001922
cg15662902	TNNI2;TNNI2	3.48365	0.000580559	0.729529	0.00192232
cg25764137	SIPA1L2	-3.48333	0.000581222	0.729529	0.00192413
cg13322131	TFAP2B	-3.48315	0.0005816	0.729529	0.00192517
cg07052524	SELV	3.48298	0.00058195	0.729529	0.00192613
cg01131549	NUP214	3.48201	0.000583959	0.729529	0.00193163
cg26608305	AP2A2	3.48136	0.000585326	0.729529	0.00193537
cg04369574	RAB40AL	-3.48101	0.000586059	0.729529	0.00193738
cg21351151	SRA1;SRA1	3.47994	0.000588293	0.729529	0.00194349
cg27227250	NA	3.47853	0.000591256	0.729529	0.00195159
cg18589960	SHANK1	3.47802	0.000592323	0.729529	0.0019545
cg26561313	SAMD14	3.47797	0.000592429	0.729529	0.00195479
cg04439623	CR2;CR2	3.47315	0.000602704	0.729529	0.00198281
cg07139509	C14orf162	3.47233	0.000604464	0.729529	0.0019876
cg05800639	PADI1	3.47223	0.000604671	0.729529	0.00198817
cg08065063	NA	3.47011	0.000609248	0.729529	0.00200062
cg09411356	OBSCN;OBSCN	3.47004	0.000609405	0.729529	0.00200104
cg22494505	CCDC21	-3.46816	0.000613493	0.729529	0.00201215
cg18834712	NA	-3.46712	0.000615765	0.729529	0.00201831
cg07644571	PPM1F	3.46616	0.000617854	0.729529	0.00202398
cg05253005	GYS1;RUVBL2;GYS1;GYS1;GYS1;GYS1	3.46392	0.000622803	0.729529	0.00203739
cg01698448	NA	3.46198	0.000627092	0.729529	0.002049
cg09302609	RALB	3.45894	0.000633915	0.729529	0.00206743
cg27178093	LRRC27;LRRC27	3.45799	0.000636048	0.729529	0.00207319
cg05281328	NANOS3	3.45655	0.000639295	0.729529	0.00208194
cg26368842	PIP4K2A	3.4565	0.000639424	0.729529	0.00208229
cg06158985	C3orf74	3.45521	0.000642347	0.729529	0.00209017
cg25415932	OGG1;OGG1;OGG1;OGG1;OGG1;OGG1;OGG1;OGG1	3.45482	0.000643242	0.729529	0.00209258
cg07816687	HSF4;HSF4;FBXL8	-3.4511	0.000651773	0.729529	0.00211552
cg23735442	SMG7;SMG7;SMG7	3.45027	0.000653673	0.729529	0.00212063
cg01959355	FAM185A;FAM185A;FAM185A	3.44981	0.000654753	0.729529	0.00212353
cg14755852	SLC25A37	3.44958	0.000655275	0.729529	0.00212493
cg15946310	TTC1	3.44773	0.000659584	0.729529	0.00213649
cg13778078	CPLX1	3.44753	0.000660055	0.729529	0.00213775
cg08888439	MSH5;MSH5;MSH5;MSH5	3.44596	0.000663736	0.729529	0.00214761
cg01382504	ZNRD1;NCRNA00171;ZNRD1;ZNRD1	3.44524	0.000665421	0.729529	0.00215212
cg23279496	ATG2A	3.44425	0.000667764	0.729529	0.0021584
cg03295361	PLXNA4	-3.44364	0.000669206	0.729529	0.00216225
cg08479032	KPNA3	3.44298	0.000670749	0.729529	0.00216638
cg09956592	NA	3.44261	0.000671644	0.729529	0.00216877
cg19904463	FABP5	3.44222	0.000672555	0.729529	0.0021712
cg22577385	BRSK1	3.44203	0.000673008	0.729529	0.00217242
cg26998842	AATK;MIR1250	3.4419	0.000673336	0.729529	0.00217329
cg03841376	TMEM105	3.44051	0.000676645	0.729529	0.00218213
cg11070388	MORN1	3.44032	0.000677092	0.729529	0.00218332
cg04552346	TCF7;TCF7;TCF7;TCF7;TCF7;TCF7;TCF7	3.43748	0.000683917	0.729529	0.00220152
cg22198044	SH3BP2;SH3BP2;SH3BP2;SH3BP2	3.43705	0.000684952	0.729529	0.00220428
cg20411340	NA	3.43447	0.000691224	0.729529	0.00222097
cg15864184	PTPN1	3.43391	0.000692593	0.729529	0.00222462
cg20714128	KALRN;KALRN	3.43373	0.000693035	0.729529	0.00222579
cg17129466	REXO1	3.43226	0.000696634	0.729529	0.00223535
cg26718707	DIP2C	3.43124	0.000699151	0.729529	0.00224204
cg20435535	NA	3.43096	0.000699838	0.729529	0.00224386
cg04578317	ADSSL1	3.43046	0.000701071	0.729529	0.00224713
cg17080893	FABP5	3.4297	0.000702939	0.729529	0.00225209
cg18396992	NA	-3.42669	0.000710433	0.729529	0.00227194
cg11991824	NA	3.42657	0.000710727	0.729529	0.00227272
cg09384159	TUBE1;C6orf225	3.42602	0.000712126	0.729529	0.00227642
cg00560119	STXBP1;STXBP1	3.42568	0.000712974	0.729529	0.00227867
cg17022328	HMG20A	3.42536	0.000713772	0.729529	0.00228078
cg22418360	UBE2F	3.42459	0.000715718	0.729529	0.00228592
cg08134877	PPM1B;PPM1B;PPM1B;PPM1B;PPM1B	3.42379	0.000717727	0.729529	0.00229123
cg07531221	C6orf124;MLLT4;MLLT4;MLLT4	3.42261	0.000720708	0.729529	0.00229911
cg26550330	OBSCN;OBSCN	3.42233	0.000721417	0.729529	0.00230098
cg09076650	NA	3.42212	0.000721957	0.729529	0.00230241
cg13736131	ST5;ST5;ST5	3.42177	0.000722851	0.729529	0.00230476
cg14283381	CD46;CD46;CD46;CD46;CD46;CD46;CD46;CD46;CD46;CD46;CD46;CD46;CD46;CD46	3.42167	0.00072309	0.729529	0.0023054
cg17777034	AKAP8	3.42092	0.000725012	0.729529	0.00231047
cg16224521	CCDC127	-3.42037	0.000726415	0.729529	0.00231417
cg07751331	KIF3C	3.41953	0.000728566	0.729529	0.00231984
cg16737416	LYNX1;LYNX1	3.41946	0.000728749	0.729529	0.00232032
cg05610097	CAMK2B;CAMK2B;CAMK2B;CAMK2B;CAMK2B;CAMK2B;CAMK2B;CAMK2B	3.41907	0.00072975	0.729529	0.00232296
cg23347562	SGK1;SGK1;SGK1;SGK1;SGK1	3.41768	0.000733312	0.729529	0.00233234
cg03564204	STAU2;STAU2;STAU2;STAU2	-3.41683	0.000735497	0.729529	0.00233809
cg23818142	C2orf77;KLHL23;PHOSPHO2	3.41638	0.000736682	0.729529	0.00234121
cg04436528	BAI1	3.41628	0.000736935	0.729529	0.00234188
cg10894072	EPS15	3.41593	0.000737836	0.729529	0.00234424
cg16459103	KLHL35	-3.4153	0.000739466	0.729529	0.00234853
cg22114424	HRNBP3	3.41527	0.000739556	0.729529	0.00234877
cg25129541	NA	3.41357	0.000743965	0.729529	0.00236035
cg04414451	SULT1C4	3.41334	0.000744576	0.729529	0.00236196
cg22570213	RCCD1;RCCD1	3.41249	0.000746798	0.729529	0.00236779
cg14268780	FTCD;FTCD	3.41151	0.000749369	0.729529	0.00237454
cg21237037	FAM185A;FAM185A;FAM185A	3.40927	0.000755274	0.729529	0.00239001
cg20041105	LYNX1;LYNX1;LYNX1;LYNX1;LYNX1;LYNX1	3.40908	0.000755786	0.729529	0.00239136
cg26796815	DDX46	-3.40891	0.00075625	0.729529	0.00239257
cg25199935	GFM1	3.4089	0.000756261	0.729529	0.0023926
cg17061192	NA	3.4076	0.000759717	0.729529	0.00240165
cg24477886	NA	3.40725	0.000760652	0.729529	0.00240409
cg11103296	NA	-3.40705	0.000761176	0.729529	0.00240546
cg23867146	NA	3.4068	0.000761848	0.729529	0.00240722
cg14402385	NA	3.40673	0.000762053	0.729529	0.00240776
cg02732193	FLYWCH1;FLYWCH1	3.40556	0.000765181	0.729529	0.00241593
cg02737149	MSH5;MSH5;MSH5;MSH5	3.40555	0.000765208	0.729529	0.00241601
cg19502457	GPX2	3.40347	0.000770784	0.729529	0.00243057
cg12365396	SIN3A;SIN3A;SIN3A	3.40341	0.000770958	0.729529	0.00243103
cg02674114	ERI3	3.40121	0.000776914	0.729529	0.00244656
cg24545728	AATK	3.39911	0.000782643	0.729529	0.00246148
cg10826956	NA	3.39889	0.000783253	0.729529	0.00246307
cg02546416	NA	3.39852	0.000784263	0.729529	0.0024657
cg01441698	PLA2G2E	3.3983	0.000784879	0.729529	0.0024673
cg02298193	RNF145	3.39796	0.000785801	0.729529	0.0024697
cg07314829	ADORA3	3.3973	0.000787613	0.729529	0.00247442
cg22903286	KIAA1737	3.39663	0.000789468	0.729529	0.00247924
cg26491833	CCND3;TAF8;CCND3	3.39624	0.000790533	0.729529	0.00248201
cg23170988	SNCG	3.39522	0.000793382	0.729529	0.00248941
cg24057218	RAD51L1;RAD51L1;RAD51L1	3.39497	0.000794066	0.729529	0.00249119
cg07564019	RPSA;RPSA	3.39438	0.000795712	0.729529	0.00249546
cg19874640	NA	3.39392	0.000796993	0.729529	0.00249879
cg10703813	EPB41;EPB41;EPB41;EPB41;EPB41	3.39351	0.000798117	0.729529	0.0025017
cg22025854	CACNG6;CACNG6;CACNG6	3.39161	0.000803438	0.729529	0.0025155
cg03192163	IL20RA	3.39084	0.000805591	0.729529	0.00252108
cg22677260	BRSK1	3.39066	0.000806117	0.729529	0.00252244
cg06168875	NANOS3	3.38985	0.000808391	0.729529	0.00252833
cg04179819	TAF3	-3.38947	0.000809476	0.729529	0.00253114
cg25862072	NA	-3.3884	0.000812508	0.729529	0.00253899
cg03950492	NA	3.38833	0.000812688	0.729529	0.00253945
cg08381437	PKD1;PKD1	3.38806	0.000813466	0.729529	0.00254146
cg02357491	PSORS1C1;PSORS1C2	3.38769	0.000814523	0.729529	0.0025442
cg00431187	HOXA3	3.38652	0.00081784	0.729529	0.00255277
cg03898010	GAL3ST2	3.38514	0.0008218	0.729529	0.002563
cg00734895	ARHGEF18;ARHGEF18	-3.38479	0.000822796	0.729529	0.00256557
cg13598317	GPSM1	3.38316	0.000827477	0.729529	0.00257765
cg11218974	ROBLD3;UBQLN4;ROBLD3	3.38209	0.000830587	0.729529	0.00258567
cg01357263	BCL7A;BCL7A	3.38207	0.000830633	0.729529	0.00258578
cg01069466	NA	3.38149	0.000832307	0.729529	0.0025901
cg08697665	RARRES1;RARRES1	3.38046	0.000835307	0.729529	0.00259782
cg13155549	RCOR1	3.3801	0.000836339	0.729529	0.00260048
cg05968904	FAM20C	3.37857	0.000840814	0.729529	0.00261199
cg20468365	NA	3.37842	0.00084126	0.729529	0.00261314
cg13950447	NA	3.377	0.00084543	0.729529	0.00262386
cg18705279	HSF4;HSF4;FBXL8	-3.37497	0.000851427	0.729529	0.00263926
cg12688670	KIF22	3.37365	0.000855336	0.729529	0.00264928
cg22894517	NA	3.37188	0.000860631	0.729529	0.00266285
cg20294457	NA	3.37136	0.000862195	0.729529	0.00266686
cg11320143	GDAP2;GDAP2;WDR3	3.36906	0.000869094	0.729529	0.00268451
cg05684300	PPP3CA;PPP3CA;PPP3CA	3.36903	0.000869192	0.729529	0.00268476
cg27248474	CBFA2T3;CBFA2T3	3.36792	0.000872537	0.729529	0.00269331
cg17392866	NA	-3.36729	0.000874469	0.729529	0.00269825
cg20561100	COG5;DUS4L;COG5;COG5	3.36718	0.000874786	0.729529	0.00269906
cg24640440	NA	3.36489	0.00088179	0.729529	0.00271693
cg14950576	PSMA1;PSMA1;PSMA1	3.3639	0.000884807	0.729529	0.00272463
cg09232918	CHD9	-3.36224	0.000889915	0.729529	0.00273764
cg03218003	LOC729991-MEF2B;RFXANK;LOC729991-MEF2B;LOC729991;LOC729991-MEF2B;RFXANK;LOC729991	3.36199	0.0008907	0.729529	0.00273964
cg25893515	METAP1	3.36195	0.000890811	0.729529	0.00273992
cg23840481	NA	3.36193	0.000890881	0.729529	0.0027401
cg07622222	MUC4;MUC4;MUC4	3.36096	0.000893872	0.729529	0.00274771
cg14924091	CHST14	3.35953	0.00089833	0.729529	0.00275905
cg03498038	RBM25	-3.3593	0.000899053	0.729529	0.00276089
cg19147804	MAD1L1;MAD1L1;MAD1L1	-3.35796	0.000903219	0.729529	0.00277148
cg11490865	TSNARE1	-3.35723	0.000905516	0.729529	0.00277731
cg07831277	PIP4K2A	3.35664	0.000907357	0.729529	0.00278199
cg00305281	NA	3.355	0.000912523	0.729529	0.00279509
cg20996314	HR;HR	3.35489	0.000912868	0.729529	0.00279597
cg00249205	STX1B	3.35405	0.000915533	0.729529	0.00280272
cg01669517	ATXN1;ATXN1	-3.35398	0.000915763	0.729529	0.00280331
cg17367832	MIR149;PP14571;GPC1	3.35102	0.000925186	0.729529	0.00282716
cg00713278	CPLX1	3.35101	0.000925234	0.729529	0.00282729
cg23058037	VIPR2	3.35047	0.000926951	0.729529	0.00283163
cg02975069	CCDC146	3.34911	0.00093133	0.729529	0.0028427
cg02277326	HERC2	-3.34897	0.00093176	0.729529	0.00284379
cg00717279	FAM20C	3.3474	0.000936832	0.729529	0.00285659
cg20231444	ATP11A;ATP11A	-3.34573	0.000942261	0.729529	0.00287029
cg07197480	LMF1	-3.34537	0.000943445	0.729529	0.00287328
cg16886471	NA	3.34514	0.000944183	0.729529	0.00287514
cg23165545	TCTA;RHOA	3.34239	0.000953208	0.729529	0.00289787
cg24443198	CYB5R4	3.34166	0.000955615	0.729529	0.00290393
cg14095850	CSTB	-3.34139	0.000956506	0.729529	0.00290617
cg17523501	C19orf29;C19orf29	3.34111	0.000957431	0.729529	0.0029085
cg06324983	C1orf183;C1orf183	3.34092	0.000958058	0.729529	0.00291007
cg04800569	TMEM190	3.33812	0.000967345	0.729529	0.00293341
cg23414876	HSF4;HSF4;HSF4;HSF4;FBXL8	-3.33774	0.000968612	0.729529	0.00293659
cg05351750	WFIKKN1	3.33672	0.000972037	0.729529	0.00294518
cg23801272	VIPR2	3.3364	0.000973095	0.729529	0.00294783
cg11173279	CHTF18;RPUSD1	-3.33537	0.000976584	0.729529	0.00295658
cg04036593	NA	3.33475	0.00097866	0.729529	0.00296178
cg09138627	GIGYF2;GIGYF2;GIGYF2;GIGYF2	3.33432	0.000980095	0.729529	0.00296538
cg14925320	ZFP161;ZFP161;ZFP161	-3.33379	0.000981893	0.729529	0.00296988
cg10107241	FRMD1	3.33358	0.000982607	0.729529	0.00297167
cg11321156	APP;APP;APP;APP;APP	-3.33321	0.000983878	0.729529	0.00297485
cg01722343	PI4K2B	3.33215	0.000987476	0.729529	0.00298385
cg00203291	LOC145845	3.33203	0.000987858	0.729529	0.00298481
cg07708937	DDIT3	3.33176	0.000988806	0.729529	0.00298718
cg05295023	SSH3	3.33173	0.000988899	0.729529	0.00298741
cg16132546	NA	3.3316	0.000989341	0.729529	0.00298852
cg15965277	INTS12;INTS12;GSTCD	3.32956	0.000996315	0.729529	0.00300595
cg27448595	CHID1;CHID1;CHID1;CHID1;CHID1	3.32954	0.000996362	0.729529	0.00300607
cg25195477	HPS3	3.32947	0.000996617	0.729529	0.0030067
cg04411044	NA	3.32946	0.000996653	0.729529	0.00300679
cg13647523	ASTN2;ASTN2;ASTN2	3.32935	0.000997045	0.729529	0.00300777
Abbreviations
FDR = False discovery rate
gc.p.value = genomic control adjusted p-values

## Sheet: TS8
Table S8: Associations between the BMI PGS and survival endpoints in the TCGA UCEC cohort
Survival endpoint	variable	beta	HR	lower 95% CI	upper 95% CI	z	Pr(>|z|)
Overall survival	pgs	-0.0237896	0.976491	0.723497	1.31795	-0.15549	0.876435
	age	0.0455847	1.04664	1.01873	1.07532	3.3052	0.000949076
	ms_status	0.23314	1.26256	0.682635	2.33515	0.743079	0.457434
	stage2	0.758224	2.13448	0.839055	5.42993	1.59161	0.111472
	stage3	1.15153	3.16302	1.60009	6.25257	3.31191	0.000926606
	stage4	1.9012	6.69395	2.77424	16.1518	4.23044	2.3323e-05
Disease-specific survival	pgs	0.139184	1.14934	0.761979	1.73361	0.663704	0.50688
	age	0.00819133	1.00822	0.968857	1.04919	0.403083	0.686887
	ms_status	-0.199553	0.819096	0.315199	2.12856	-0.409548	0.682137
	stage2	1.59416	4.9242	1.15915	20.9185	2.16008	0.0307663
	stage3	1.96347	7.124	2.5262	20.09	3.7119	0.000205709
	stage4	3.1599	23.5683	7.17023	77.4683	5.2046	1.94414e-07
Disease-free interval	pgs	-0.230418	0.794202	0.55861	1.12915	-1.2834	0.199352
	age	0.0029883	1.00299	0.973573	1.0333	0.196735	0.844035
	ms_status	-0.140422	0.868992	0.443011	1.70458	-0.408499	0.682907
	stage2	-0.389904	0.677122	0.158554	2.89172	-0.526396	0.598613
	stage3	0.44704	1.56368	0.750626	3.25739	1.19389	0.232521
Progression-free interval	pgs	-0.0864174	0.917211	0.709703	1.18539	-0.660354	0.509027
	age	-0.00134245	0.998658	0.976951	1.02085	-0.119727	0.904699
	ms_status	-0.123519	0.883805	0.53148	1.46969	-0.476027	0.634056
	stage2	0.313724	1.36851	0.59909	3.12612	0.744356	0.456661
	stage3	0.643527	1.90318	1.08569	3.33621	2.24706	0.0246363
	stage4	1.58401	4.87447	2.25417	10.5407	4.02552	5.68485e-05
Abbreviations
HR = Hazards ratio
CI = Confidence interval
z = Wald statistic value
Pr(>|z|) = P-value associated with the Wald statistic
PGS = polygenic score
MS = microsatellite

## Sheet: TS9
Table S9: Associations between BMI categories at diagnosis and TCGA UCEC tumor gene expression
gene	beta	std.error	z.score	p.value	fdr
PGR	0.3769	0.0599	6.2872	1.14e-09	2.1e-05
ANO1	0.3829	0.063	6.0728	3.8e-09	3.51e-05
NXNL2	0.3597	0.0664	5.4196	1.23e-07	0.000757
C9orf9	0.3106	0.0597	5.2029	3.64e-07	0.00143
CDHR4	0.3492	0.0674	5.184	4e-07	0.00143
ADCYAP1R1	0.3356	0.0651	5.1535	4.64e-07	0.00143
GREB1	0.3102	0.0607	5.1105	5.73e-07	0.00151
C13orf30	0.3354	0.0663	5.0569	7.43e-07	0.00172
C1orf92	0.3279	0.0652	5.0267	8.59e-07	0.00176
STOML3	0.3291	0.066	4.9863	1.04e-06	0.00193
ALPP	0.3604	0.0731	4.9322	1.35e-06	0.00227
IL2	0.2853	0.0582	4.9056	1.53e-06	0.00229
APOBEC4	0.3178	0.0649	4.8943	1.61e-06	0.00229
C1orf189	0.3147	0.0655	4.8015	2.49e-06	0.00321
LOC100287718	0.3028	0.0632	4.7919	2.6e-06	0.00321
C15orf26	0.3178	0.0666	4.7748	2.82e-06	0.00325
KCNRG	0.3065	0.0644	4.7613	3e-06	0.00326
SPAG8	0.3026	0.0639	4.7394	3.32e-06	0.00328
C1orf230	0.3105	0.0656	4.7347	3.39e-06	0.00328
TUBA3C	0.2918	0.0618	4.7184	3.65e-06	0.00328
ALPPL2	0.3495	0.0745	4.6937	4.09e-06	0.00328
MGC16703	0.3287	0.0702	4.6849	4.25e-06	0.00328
JUB	-0.2236	0.0478	-4.6766	4.42e-06	0.00328
C11orf16	0.3104	0.0665	4.667	4.61e-06	0.00328
VWA3B	0.3077	0.0662	4.6519	4.94e-06	0.00328
DNAI1	0.3187	0.0686	4.6492	5e-06	0.00328
C1orf173	0.3094	0.0666	4.6444	5.11e-06	0.00328
C1orf158	0.3201	0.0689	4.6443	5.11e-06	0.00328
NPAS3	0.302	0.065	4.643	5.14e-06	0.00328
WDR38	0.3079	0.0666	4.625	5.58e-06	0.00343
NFASC	0.2953	0.0642	4.6029	6.16e-06	0.00364
SHANK2	0.2842	0.0618	4.5977	6.3e-06	0.00364
TTC23L	0.2763	0.0608	4.5428	8.06e-06	0.00451
C9orf98	0.2882	0.0636	4.5321	8.45e-06	0.00459
NRTN	0.3234	0.0718	4.5061	9.47e-06	0.00497
IL5RA	0.3029	0.0673	4.5012	9.68e-06	0.00497
ROPN1L	0.3038	0.0678	4.4791	1.07e-05	0.00533
CC2D2A	0.2566	0.0575	4.4582	1.17e-05	0.00548
EFCAB1	0.2896	0.065	4.4559	1.18e-05	0.00548
TEKT4	0.3162	0.071	4.4548	1.19e-05	0.00548
CDHR3	0.3105	0.0698	4.4462	1.23e-05	0.00555
MS4A8B	0.3081	0.0694	4.4388	1.27e-05	0.0056
KIAA1529	0.2777	0.0627	4.4314	1.31e-05	0.00565
VMAC	0.2694	0.0609	4.4224	1.37e-05	0.00574
PORCN	0.2879	0.0653	4.4118	1.43e-05	0.00588
RAET1E	0.2782	0.0632	4.4001	1.51e-05	0.00593
ZC3H18	-0.1918	0.0436	-4.3995	1.51e-05	0.00593
SNTN	0.2863	0.0652	4.3935	1.55e-05	0.00596
SLC22A4	0.2706	0.0617	4.3845	1.61e-05	0.00607
CNGA4	0.2867	0.0656	4.3721	1.7e-05	0.00608
ZNF516	0.2526	0.0578	4.372	1.7e-05	0.00608
C2orf39	0.2927	0.067	4.3703	1.71e-05	0.00608
LPPR3	0.2922	0.067	4.359	1.8e-05	0.00626
C6orf97	0.2822	0.0648	4.3537	1.84e-05	0.00629
VWA3A	0.2939	0.0676	4.3479	1.88e-05	0.00633
SPINK4	0.2831	0.0652	4.3435	1.92e-05	0.00634
SLC47A1	0.2957	0.0682	4.3376	1.97e-05	0.00639
KNCN	0.2697	0.0624	4.3236	2.09e-05	0.00666
B4GALT1	0.2718	0.0629	4.3188	2.13e-05	0.00669
LRRC18	0.2686	0.0624	4.3023	2.29e-05	0.00705
SPATA18	0.2736	0.0637	4.294	2.37e-05	0.00712
CAPS	0.2863	0.0667	4.2914	2.4e-05	0.00712
ZMYND10	0.2779	0.0648	4.2885	2.43e-05	0.00712
C20orf85	0.2865	0.0671	4.2716	2.61e-05	0.00753
SERPINA6	0.2842	0.0667	4.26	2.74e-05	0.00776
FOXN4	0.292	0.0686	4.2565	2.78e-05	0.00776
C21orf128	0.2746	0.0645	4.2538	2.81e-05	0.00776
CCDC37	0.2802	0.066	4.2475	2.89e-05	0.00785
FAM47E	0.2617	0.0617	4.2411	2.97e-05	0.00794
C2orf73	0.2663	0.0629	4.2362	3.03e-05	0.00799
C11orf92	0.2771	0.0655	4.2311	3.09e-05	0.00805
CAPSL	0.2764	0.0654	4.2278	3.14e-05	0.00805
KIF19	0.2817	0.0667	4.2212	3.22e-05	0.00816
DCDC2B	0.2797	0.0665	4.2072	3.42e-05	0.00835
YSK4	0.2856	0.0679	4.2058	3.44e-05	0.00835
SLC25A35	0.2789	0.0663	4.2052	3.45e-05	0.00835
C9orf171	0.2813	0.067	4.1992	3.53e-05	0.00835
C1orf194	0.2837	0.0676	4.1967	3.57e-05	0.00835
AZU1	0.2921	0.0697	4.1907	3.66e-05	0.00835
NPDC1	0.2598	0.062	4.1901	3.67e-05	0.00835
MYCBPAP	0.2787	0.0665	4.1887	3.69e-05	0.00835
SRD5A2	0.2812	0.0672	4.1873	3.71e-05	0.00835
AKAP14	0.2769	0.0662	4.1823	3.79e-05	0.00835
IL18R1	0.2416	0.0578	4.182	3.8e-05	0.00835
EEPD1	0.2378	0.0569	4.1758	3.9e-05	0.00847
C10orf79	0.2624	0.0631	4.16	4.16e-05	0.00894
SLC22A5	0.241	0.0581	4.1516	4.31e-05	0.00915
MORN5	0.2744	0.0662	4.1458	4.41e-05	0.00926
PKDCC	0.2898	0.07	4.139	4.54e-05	0.00937
C11orf93	0.2695	0.0651	4.1374	4.57e-05	0.00937
C10orf107	0.2718	0.0658	4.1287	4.73e-05	0.0096
ADH6	0.278	0.0674	4.1264	4.78e-05	0.0096
EYA2	0.2621	0.0636	4.1218	4.87e-05	0.00967
C4orf22	0.2639	0.0642	4.113	5.05e-05	0.00987
NDP	0.2559	0.0623	4.1096	5.12e-05	0.00987
CDC20B	0.2858	0.0696	4.1075	5.16e-05	0.00987
TTC16	0.2734	0.0666	4.1066	5.18e-05	0.00987
TPPP3	0.28	0.0682	4.1039	5.24e-05	0.00988
SPDEF	0.2667	0.0652	4.0915	5.51e-05	0.0103
CCDC74A	0.2614	0.064	4.0866	5.63e-05	0.0103
CCDC147	0.261	0.0639	4.0856	5.65e-05	0.0103
RSPH1	0.2492	0.0611	4.079	5.8e-05	0.0103
VWA5B2	0.2894	0.0709	4.0787	5.81e-05	0.0103
KIAA1324	0.27	0.0662	4.0767	5.86e-05	0.0103
ABTB2	-0.2388	0.0586	-4.0763	5.86e-05	0.0103
C21orf121	0.2736	0.0674	4.0607	6.25e-05	0.0107
C1orf192	0.2594	0.0639	4.0597	6.27e-05	0.0107
LRRC10B	0.2681	0.0661	4.0584	6.31e-05	0.0107
CA10	0.2648	0.0653	4.0582	6.31e-05	0.0107
C6orf103	0.2637	0.065	4.0554	6.39e-05	0.0107
CCDC19	0.2588	0.0638	4.0546	6.41e-05	0.0107
RTN1	0.2523	0.0624	4.0406	6.78e-05	0.0112
PLXNA1	-0.2385	0.0591	-4.0348	6.94e-05	0.0113
CCDC74B	0.2591	0.0643	4.0293	7.1e-05	0.0115
C11orf66	0.2726	0.0679	4.0119	7.61e-05	0.0121
FAM166B	0.2781	0.0693	4.0119	7.61e-05	0.0121
MLPH	0.2679	0.0671	3.996	8.11e-05	0.0128
GAS2L2	0.2751	0.069	3.9875	8.39e-05	0.0129
MYCNOS	0.2578	0.0647	3.9835	8.53e-05	0.0129
TSC22D2	-0.1803	0.0453	-3.9833	8.54e-05	0.0129
DNAH12	0.2687	0.0675	3.9827	8.56e-05	0.0129
LOC100130933	0.2747	0.069	3.98	8.65e-05	0.0129
LIMK1	-0.2283	0.0574	-3.9775	8.74e-05	0.0129
C6orf118	0.2657	0.0668	3.9762	8.78e-05	0.0129
ACY3	0.2733	0.0687	3.9754	8.81e-05	0.0129
ERBB2	-0.2234	0.0562	-3.9747	8.84e-05	0.0129
MTHFR	-0.2033	0.0512	-3.9734	8.88e-05	0.0129
FAM189A2	0.2616	0.066	3.9619	9.3e-05	0.0134
FAM183A	0.2733	0.0691	3.9576	9.46e-05	0.0134
ARHGAP26	0.2366	0.0598	3.9576	9.46e-05	0.0134
C9orf24	0.275	0.0695	3.9573	9.47e-05	0.0134
LRRC43	0.2516	0.0638	3.9432	0.0001	0.014
AMPD3	0.2053	0.0521	3.9376	0.000102	0.0142
BAIAP3	0.2629	0.0668	3.9327	0.000104	0.0143
NDST1	-0.1934	0.0492	-3.9306	0.000105	0.0143
IHH	0.2661	0.0677	3.93	0.000106	0.0143
CALN1	0.2813	0.0716	3.9275	0.000107	0.0144
CCDC93	-0.1825	0.0465	-3.9226	0.000109	0.0145
KCNE1	0.2699	0.0689	3.9189	0.00011	0.0147
LRRC46	0.2529	0.0647	3.9065	0.000116	0.0152
CCDC108	0.2628	0.0673	3.9053	0.000116	0.0152
MFN2	-0.1853	0.0475	-3.9033	0.000117	0.0153
C20orf26	0.2576	0.0662	3.8923	0.000122	0.0158
ZC3H7B	-0.1848	0.0475	-3.8906	0.000123	0.0158
ASRGL1	0.2441	0.0628	3.888	0.000124	0.0159
NAPSB	0.2723	0.0702	3.8806	0.000128	0.016
RILPL2	0.2176	0.0561	3.8803	0.000128	0.016
FHIT	0.2569	0.0662	3.8801	0.000128	0.016
ROPN1B	0.2462	0.0635	3.8783	0.000129	0.016
C1orf88	0.247	0.0637	3.8779	0.00013	0.016
CRKL	-0.1554	0.0402	-3.8711	0.000133	0.0162
LRP2BP	0.251	0.0648	3.8703	0.000133	0.0162
TEKT3	0.2643	0.0683	3.8684	0.000134	0.0162
LEPREL1	-0.2263	0.0585	-3.8662	0.000136	0.0163
TMEM232	0.2533	0.0657	3.856	0.000141	0.0167
WDR53	-0.1834	0.0476	-3.8542	0.000142	0.0167
ATXN1L	-0.1743	0.0452	-3.8538	0.000142	0.0167
C9orf117	0.2568	0.0667	3.8481	0.000145	0.017
NHLRC4	0.2427	0.0632	3.8384	0.000151	0.0175
DPY19L2P2	0.2551	0.0665	3.8362	0.000152	0.0175
STAR	0.2509	0.0654	3.836	0.000152	0.0175
WASF2	-0.1982	0.0517	-3.8331	0.000154	0.0176
FAM168B	-0.1728	0.0451	-3.8273	0.000158	0.0179
ZNF474	0.2502	0.0655	3.8168	0.000164	0.0185
TXNDC6	0.2457	0.0645	3.8122	0.000167	0.0187
FAM92B	0.2591	0.0681	3.805	0.000172	0.019
SPINLW1	0.2501	0.0657	3.8042	0.000172	0.019
NOL6	-0.1831	0.0481	-3.8023	0.000174	0.019
WDR49	0.2499	0.0657	3.8021	0.000174	0.019
ANKRD27	-0.1767	0.0465	-3.7997	0.000175	0.0191
ASB12	0.2764	0.0729	3.7932	0.00018	0.0194
CCDC78	0.2633	0.0695	3.7917	0.000181	0.0194
DTHD1	0.25	0.0661	3.7847	0.000186	0.0198
DEPDC6	0.2245	0.0594	3.7821	0.000188	0.0199
C22orf15	0.2528	0.0669	3.7787	0.00019	0.0199
PACRG	0.2469	0.0653	3.7786	0.00019	0.0199
TTLL6	0.2492	0.066	3.7784	0.00019	0.0199
TMEM104	-0.2028	0.0537	-3.7745	0.000193	0.0201
MAFG	-0.211	0.0559	-3.7726	0.000195	0.0201
KIAA1751	0.2584	0.0686	3.7687	0.000198	0.0202
DHX37	-0.1863	0.0495	-3.7674	0.000199	0.0202
FAM174B	0.2267	0.0602	3.7654	0.0002	0.0202
SRD5A3	0.2277	0.0605	3.7649	0.0002	0.0202
TTC4	-0.1514	0.0403	-3.7582	0.000206	0.0206
CEBPZ	-0.1648	0.0439	-3.7565	0.000207	0.0206
MFAP3L	0.2318	0.0617	3.756	0.000207	0.0206
MBD3L1	0.2194	0.0587	3.7395	0.000221	0.0217
SCRIB	-0.2093	0.056	-3.7368	0.000223	0.0217
TTLL10	0.257	0.0688	3.7359	0.000224	0.0217
SBF1	-0.2083	0.0558	-3.7351	0.000225	0.0217
KIAA1377	0.2271	0.0608	3.734	0.000225	0.0217
TCTE1	0.259	0.0694	3.7328	0.000227	0.0217
CTSL2	0.2572	0.0689	3.7328	0.000227	0.0217
SPATS1	0.2398	0.0643	3.7318	0.000227	0.0217
RBM24	0.2297	0.0616	3.729	0.00023	0.0218
NSUN2	-0.1561	0.042	-3.7187	0.000239	0.0223
C2orf62	0.258	0.0694	3.7155	0.000242	0.0223
C21orf88	0.2418	0.0651	3.7132	0.000244	0.0223
TUBA3D	0.2515	0.0677	3.7128	0.000244	0.0223
LOC400891	0.2536	0.0684	3.7094	0.000247	0.0223
C17orf93	0.2542	0.0686	3.7062	0.00025	0.0223
DSC2	-0.2137	0.0577	-3.7059	0.000251	0.0223
LOC284276	0.2266	0.0612	3.7053	0.000251	0.0223
BAHD1	-0.1775	0.0479	-3.7047	0.000252	0.0223
GNB1L	-0.215	0.058	-3.7046	0.000252	0.0223
BTG4	0.2225	0.0601	3.7036	0.000253	0.0223
LRRC48	0.2415	0.0652	3.7021	0.000254	0.0223
CD1E	0.2425	0.0655	3.7014	0.000255	0.0223
DIO2	0.2178	0.0589	3.6998	0.000257	0.0223
CISH	0.2339	0.0632	3.6985	0.000258	0.0223
LOC100128788	0.2208	0.0597	3.6977	0.000259	0.0223
HOXB13	0.2471	0.0669	3.6952	0.000261	0.0223
ARMC2	0.213	0.0576	3.6951	0.000261	0.0223
CDR2	-0.1815	0.0491	-3.6947	0.000262	0.0223
LIMS3-LOC440895	0.254	0.0687	3.6944	0.000262	0.0223
BMPR1B	0.2412	0.0653	3.6942	0.000262	0.0223
LRRC50	0.2412	0.0653	3.6935	0.000263	0.0223
CCDC42B	0.2539	0.0688	3.6927	0.000264	0.0223
FIGN	-0.222	0.0601	-3.6912	0.000265	0.0223
ART3	0.2471	0.067	3.6911	0.000265	0.0223
ATXN7L3	-0.165	0.0447	-3.6886	0.000268	0.0224
CCDC85C	-0.1922	0.0522	-3.6847	0.000272	0.0225
MAP6	0.2321	0.063	3.6843	0.000272	0.0225
EFCAB10	0.2429	0.066	3.6807	0.000276	0.0227
ESR1	0.2206	0.0599	3.6804	0.000276	0.0227
TRAFD1	-0.159	0.0432	-3.6794	0.000277	0.0227
ODF3B	0.2498	0.0679	3.6776	0.000279	0.0227
KIAA0100	-0.1874	0.051	-3.6752	0.000281	0.0228
LRRC36	0.26	0.0708	3.6733	0.000284	0.0228
C1orf129	0.2338	0.0637	3.672	0.000285	0.0228
PLAC4	0.2561	0.0697	3.6715	0.000285	0.0228
AGBL2	0.2467	0.0673	3.6664	0.000291	0.0231
GUCY1A2	0.2173	0.0593	3.6656	0.000292	0.0231
TUBA3E	0.2391	0.0653	3.6628	0.000295	0.0232
IL33	0.2333	0.0637	3.6628	0.000295	0.0232
C12orf41	-0.1486	0.0406	-3.6604	0.000297	0.0232
TTLL9	0.2401	0.0656	3.6603	0.000298	0.0232
MTHFD1L	-0.1972	0.054	-3.6552	0.000303	0.0235
CEACAM21	0.2492	0.0682	3.6546	0.000304	0.0235
DNAH6	0.2345	0.0643	3.6499	0.000309	0.0236
C6orf106	-0.178	0.0488	-3.6497	0.00031	0.0236
RANGRF	0.222	0.0608	3.6492	0.00031	0.0236
RGS10	0.2198	0.0603	3.6482	0.000311	0.0236
GRAPL	0.2574	0.0706	3.6462	0.000314	0.0236
ZNF512B	-0.1881	0.0516	-3.6452	0.000315	0.0236
DLEC1	0.2359	0.0647	3.6443	0.000316	0.0236
SENP2	-0.1528	0.042	-3.643	0.000317	0.0236
CPM	0.2506	0.0688	3.642	0.000319	0.0236
FAM81B	0.2385	0.0655	3.6417	0.000319	0.0236
C2orf50	0.2399	0.0659	3.641	0.00032	0.0236
PCDP1	0.2405	0.0661	3.6399	0.000321	0.0236
PPL	-0.2218	0.061	-3.6369	0.000325	0.0237
CLGN	0.2322	0.0638	3.6367	0.000325	0.0237
CXorf41	0.2229	0.0613	3.6352	0.000327	0.0238
SFRP4	0.2421	0.0667	3.6306	0.000332	0.024
KAZALD1	0.2242	0.0618	3.6297	0.000334	0.024
PLEKHG7	0.2355	0.0649	3.6282	0.000335	0.024
MYCN	0.2386	0.0658	3.6269	0.000337	0.024
FHAD1	0.235	0.0648	3.6259	0.000338	0.024
HSDL2	0.1943	0.0536	3.6253	0.000339	0.024
PPP2R2C	0.2368	0.0654	3.623	0.000342	0.024
SLC43A1	0.2494	0.0688	3.6228	0.000342	0.024
SLC40A1	0.2337	0.0645	3.6225	0.000343	0.024
HIC2	-0.1838	0.0508	-3.6213	0.000344	0.024
ACTR3	-0.165	0.0456	-3.6211	0.000344	0.024
DCLRE1B	-0.1697	0.0469	-3.6188	0.000347	0.0241
MSX1	0.2427	0.0671	3.614	0.000353	0.0245
LRIG3	-0.1963	0.0545	-3.6003	0.000372	0.0256
EPDR1	0.2072	0.0576	3.5988	0.000374	0.0257
SPEF1	0.2344	0.0652	3.5968	0.000377	0.0258
DYDC1	0.2306	0.0642	3.5944	0.00038	0.0259
C7orf57	0.2372	0.0661	3.5905	0.000386	0.0261
SERPINA11	0.233	0.0649	3.59	0.000386	0.0261
ENPP3	0.2444	0.0681	3.5875	0.00039	0.0262
DHX36	-0.1535	0.0428	-3.5868	0.000391	0.0262
NF2	-0.1977	0.0551	-3.5864	0.000391	0.0262
HES5	0.2311	0.0646	3.5779	0.000404	0.0268
TSPAN8	0.2457	0.0687	3.5778	0.000404	0.0268
SCGB2A1	0.2397	0.067	3.5763	0.000406	0.0268
IRGQ	-0.1843	0.0516	-3.575	0.000408	0.0268
KHNYN	-0.1586	0.0444	-3.5749	0.000408	0.0268
OVGP1	0.255	0.0714	3.5709	0.000414	0.027
TTC21A	0.2159	0.0605	3.5698	0.000416	0.027
MATN1	0.2453	0.0687	3.5691	0.000417	0.027
PALB2	-0.1462	0.041	-3.569	0.000417	0.027
C3orf16	0.2375	0.0666	3.5663	0.000421	0.0272
UMODL1	0.2285	0.0641	3.5656	0.000422	0.0272
TAF1A	-0.1768	0.0496	-3.5621	0.000428	0.0273
KPNA4	-0.1541	0.0433	-3.5615	0.000429	0.0273
LIMS3	0.2509	0.0705	3.5602	0.000431	0.0273
ZBBX	0.2319	0.0651	3.5601	0.000431	0.0273
DGCR14	-0.1728	0.0485	-3.5597	0.000431	0.0273
TEKT1	0.2407	0.0677	3.5562	0.000437	0.0275
ADIPOR2	-0.1547	0.0435	-3.5555	0.000438	0.0275
CD4	0.2142	0.0603	3.5549	0.000439	0.0275
WDR66	0.2251	0.0633	3.5544	0.00044	0.0275
ZDHHC8	-0.1936	0.0545	-3.5534	0.000442	0.0275
ZFAND3	-0.1512	0.0426	-3.5478	0.000451	0.0279
EPB41L2	0.1958	0.0552	3.5461	0.000453	0.028
NOP2	-0.187	0.0527	-3.5449	0.000455	0.0281
SLC18A1	0.2038	0.0576	3.5406	0.000463	0.0284
STX18	0.2258	0.0638	3.54	0.000464	0.0284
KCTD2	-0.1686	0.0476	-3.5392	0.000465	0.0284
DNAH10	0.2333	0.066	3.536	0.00047	0.0286
C6	0.2359	0.0668	3.5321	0.000477	0.0289
ASGR2	0.2369	0.0672	3.528	0.000484	0.0292
TMEM146	0.2365	0.0671	3.5231	0.000493	0.0296
ORMDL3	-0.177	0.0503	-3.5217	0.000495	0.0296
CD164L2	0.229	0.065	3.521	0.000497	0.0296
GRB7	-0.1957	0.0556	-3.5202	0.000498	0.0296
NPLOC4	-0.1781	0.0506	-3.52	0.000498	0.0296
UBA2	-0.153	0.0435	-3.5182	0.000502	0.0297
DACT2	0.2162	0.0615	3.5171	0.000504	0.0297
UPK1B	0.2552	0.0726	3.5148	0.000508	0.0298
MGAT4B	-0.1738	0.0495	-3.5145	0.000509	0.0298
CDV3	-0.1527	0.0435	-3.5121	0.000513	0.0299
GPR77	0.2408	0.0686	3.5112	0.000515	0.0299
SPA17	0.1939	0.0552	3.511	0.000515	0.0299
WFDC6	0.2237	0.0638	3.5053	0.000526	0.0303
CCDC60	0.2386	0.0681	3.5047	0.000527	0.0303
PIH1D2	0.2062	0.0588	3.5039	0.000528	0.0303
CCDC135	0.235	0.0671	3.5021	0.000532	0.0303
CCDC153	0.226	0.0646	3.5014	0.000533	0.0303
C1QTNF8	0.2031	0.058	3.5013	0.000533	0.0303
LCA5L	0.213	0.0609	3.4998	0.000536	0.0304
CD1C	0.2423	0.0693	3.4979	0.00054	0.0305
DEFB1	0.2424	0.0694	3.4912	0.000553	0.0311
C6orf225	0.2031	0.0582	3.4911	0.000553	0.0311
DYNLL2	-0.1791	0.0514	-3.486	0.000563	0.0315
CYP27A1	0.2143	0.0615	3.4844	0.000567	0.0316
C6orf165	0.2074	0.0596	3.4816	0.000573	0.0316
EDN3	0.2354	0.0676	3.4806	0.000575	0.0316
KLHDC9	0.2015	0.0579	3.4793	0.000577	0.0316
NAAA	0.2255	0.0648	3.4785	0.000579	0.0316
CCDC114	0.2262	0.065	3.4781	0.00058	0.0316
SKAP1	0.2259	0.0649	3.4779	0.00058	0.0316
C17orf72	0.2282	0.0656	3.4778	0.00058	0.0316
TEKT2	0.2293	0.0659	3.4772	0.000582	0.0316
PLEKHM2	-0.1752	0.0504	-3.477	0.000582	0.0316
ZXDC	-0.1362	0.0392	-3.4759	0.000584	0.0317
RSPH9	0.2397	0.069	3.4741	0.000588	0.0318
FAM53B	-0.185	0.0533	-3.4715	0.000594	0.032
FAM86B1	0.2134	0.0615	3.4697	0.000597	0.0321
CBX5	-0.1647	0.0475	-3.4648	0.000608	0.0326
WDR63	0.2177	0.0629	3.4613	0.000616	0.0329
SAG	0.2081	0.0602	3.4578	0.000623	0.0332
WDR93	0.2152	0.0622	3.4571	0.000625	0.0332
TTC29	0.2334	0.0675	3.4564	0.000627	0.0332
MYO9B	-0.1799	0.0521	-3.4533	0.000634	0.0334
KIAA0317	-0.1441	0.0418	-3.4498	0.000642	0.0338
CXorf30	0.2311	0.067	3.4468	0.000648	0.0338
KIF6	0.2083	0.0604	3.4468	0.000648	0.0338
ZSCAN2	-0.1552	0.045	-3.4467	0.000649	0.0338
CLDN22	0.1842	0.0535	3.4466	0.000649	0.0338
GPATCH1	-0.1575	0.0457	-3.4459	0.00065	0.0338
DIRC3	-0.2005	0.0582	-3.4436	0.000656	0.0339
FCER1A	0.2273	0.066	3.4429	0.000657	0.0339
LSG1	-0.1562	0.0454	-3.4401	0.000664	0.0341
BCL2L1	-0.166	0.0483	-3.4399	0.000664	0.0341
DOC2A	0.2398	0.0698	3.4355	0.000675	0.0345
ZNF740	-0.1515	0.0441	-3.4315	0.000684	0.0349
FGD4	-0.1672	0.0488	-3.427	0.000696	0.0354
C11orf88	0.2263	0.0661	3.4254	0.0007	0.0355
TMX4	0.2043	0.0597	3.424	0.000703	0.0356
ADCY1	0.2215	0.0647	3.4214	0.000709	0.0358
AMPH	0.2183	0.0638	3.4203	0.000712	0.0359
NEK10	0.2221	0.065	3.419	0.000715	0.0359
ADAMTS6	0.229	0.067	3.418	0.000718	0.036
WDR77	0.201	0.0588	3.4155	0.000725	0.0362
PKHD1L1	0.2363	0.0693	3.4117	0.000734	0.0366
GPER	0.224	0.0657	3.4108	0.000736	0.0366
MESP1	0.2425	0.0711	3.4102	0.000738	0.0366
E2F4	-0.1498	0.0439	-3.4087	0.000742	0.0367
OSCP1	0.1975	0.058	3.4075	0.000745	0.0367
C17orf60	0.2337	0.0686	3.4068	0.000747	0.0367
C5orf49	0.2321	0.0682	3.405	0.000752	0.0368
CCNO	0.2228	0.0655	3.4018	0.00076	0.0372
SLC38A1	-0.1711	0.0504	-3.3975	0.000772	0.0376
LRRC67	0.2156	0.0635	3.3936	0.000782	0.038
CXorf22	0.2214	0.0654	3.3871	0.000801	0.0388
SCNN1G	0.2236	0.066	3.3861	0.000803	0.0389
GSTA3	0.2075	0.0615	3.3755	0.000834	0.0402
CMTM4	-0.1637	0.0485	-3.3742	0.000838	0.0403
ANKMY1	0.2029	0.0601	3.3738	0.000839	0.0403
TTC18	0.21	0.0623	3.3679	0.000856	0.0409
SCEL	-0.2115	0.0628	-3.3673	0.000858	0.0409
SENP5	-0.1495	0.0444	-3.3672	0.000859	0.0409
SGCB	0.1679	0.0499	3.3637	0.000869	0.0413
XG	0.2378	0.0708	3.3608	0.000878	0.0416
AAMP	-0.1522	0.0453	-3.3586	0.000884	0.0416
OR2C1	0.2137	0.0636	3.3586	0.000884	0.0416
TUBA4B	0.239	0.0712	3.3584	0.000885	0.0416
UBFD1	-0.1414	0.0421	-3.3576	0.000888	0.0416
LASP1	-0.173	0.0515	-3.3561	0.000892	0.0416
TP53BP2	-0.1599	0.0476	-3.356	0.000893	0.0416
PSMD3	-0.1695	0.0505	-3.3554	0.000894	0.0416
FAM81A	0.2169	0.0647	3.3532	0.000901	0.0418
CSPG5	-0.2046	0.061	-3.3526	0.000903	0.0418
PIGW	-0.1473	0.044	-3.3507	0.000909	0.042
ARHGAP29	-0.182	0.0543	-3.3491	0.000914	0.0421
PRR18	0.2035	0.0608	3.3486	0.000916	0.0421
GLG1	-0.1582	0.0473	-3.3466	0.000922	0.0423
PTCHD2	0.2179	0.0652	3.3436	0.000932	0.0426
MAP7D1	-0.1674	0.0501	-3.3432	0.000933	0.0426
MAPRE3	0.2167	0.0649	3.342	0.000937	0.0426
FBLN1	0.218	0.0653	3.3381	0.00095	0.0431
ANKLE2	-0.1469	0.0441	-3.335	0.00096	0.0435
CCDC152	0.1931	0.0579	3.3342	0.000963	0.0435
TTC25	0.2165	0.0649	3.3334	0.000966	0.0435
PHRF1	-0.1578	0.0473	-3.3326	0.000968	0.0435
MAOB	0.2046	0.0615	3.3294	0.000979	0.0438
MSMB	0.2141	0.0643	3.3292	0.00098	0.0438
TMEM41A	-0.1699	0.0511	-3.3273	0.000986	0.0438
ADAMTSL1	0.2102	0.0632	3.3261	0.00099	0.0438
LRTOMT	0.1926	0.0579	3.326	0.000991	0.0438
C1orf64	0.2368	0.0712	3.3258	0.000991	0.0438
NFYA	-0.145	0.0436	-3.3257	0.000992	0.0438
EPHX2	0.2008	0.0604	3.3224	0.001	0.0441
RBBP7	0.1845	0.0556	3.3221	0.001	0.0441
C2orf70	0.2241	0.0675	3.3215	0.00101	0.0441
MAL	-0.2153	0.0648	-3.321	0.00101	0.0441
GRLF1	-0.1692	0.051	-3.3202	0.00101	0.0441
NME5	0.205	0.0618	3.3173	0.00102	0.0444
INPPL1	-0.1761	0.0531	-3.3168	0.00102	0.0444
REPS2	0.1877	0.0566	3.316	0.00103	0.0445
C11orf63	0.2054	0.062	3.3142	0.00103	0.0446
TOP3B	-0.175	0.0528	-3.3117	0.00104	0.0449
CYB561D1	-0.1853	0.056	-3.3111	0.00104	0.0449
ZHX3	-0.1723	0.0521	-3.3106	0.00104	0.0449
CBLN1	0.2135	0.0645	3.309	0.00105	0.0449
AAGAB	-0.1444	0.0436	-3.3089	0.00105	0.0449
TPTE2P3	0.1982	0.0599	3.3086	0.00105	0.0449
MTMR4	-0.1485	0.0449	-3.3066	0.00106	0.0451
FLJ26850	0.2127	0.0644	3.3048	0.00107	0.0453
STAG3	0.2075	0.0628	3.3026	0.00107	0.0455
LRGUK	0.2201	0.0666	3.3022	0.00108	0.0455
GNA14	0.2063	0.0625	3.2989	0.00109	0.0459
C11orf70	0.2026	0.0614	3.2983	0.00109	0.0459
C10orf81	0.2299	0.0698	3.2948	0.0011	0.0463
CCDC11	0.2057	0.0625	3.2916	0.00112	0.0467
FBXL19	-0.1576	0.0479	-3.2908	0.00112	0.0467
TFF3	0.2331	0.0709	3.2874	0.00113	0.0472
C22orf29	-0.175	0.0533	-3.2838	0.00115	0.0477
YKT6	-0.155	0.0472	-3.2822	0.00115	0.0478
CTDSP2	-0.153	0.0467	-3.2758	0.00118	0.0487
KIAA0564	0.1802	0.055	3.2754	0.00118	0.0487
FOXP4	-0.1711	0.0523	-3.2695	0.0012	0.0496
FAM66D	0.2214	0.0677	3.2688	0.00121	0.0496
PHF5A	-0.1442	0.0441	-3.2664	0.00122	0.0499
MAP4K4	-0.158	0.0484	-3.2652	0.00122	0.05
CCNYL1	-0.1576	0.0483	-3.2631	0.00123	0.05
WFDC2	0.206	0.0631	3.263	0.00123	0.05
JAZF1	0.1783	0.0546	3.2628	0.00123	0.05
DPP6	0.2145	0.0658	3.2622	0.00123	0.05
RPTOR	-0.172	0.0527	-3.2621	0.00123	0.05
LENG9	0.1812	0.0556	3.259	0.00125	0.0503
KLRB1	0.2055	0.0631	3.2584	0.00125	0.0503
HADH	0.1689	0.0518	3.258	0.00125	0.0503
HDAC4	-0.1801	0.0553	-3.2558	0.00126	0.0505
FBXL18	-0.199	0.0611	-3.2545	0.00127	0.0505
CASC1	0.1988	0.0611	3.2537	0.00127	0.0505
FOLH1	0.1973	0.0606	3.2535	0.00127	0.0505
ASB1	-0.157	0.0483	-3.2524	0.00127	0.0505
PIK3CA	-0.1502	0.0462	-3.2513	0.00128	0.0505
CCDC148	0.2011	0.0618	3.2512	0.00128	0.0505
CRYL1	0.1922	0.0591	3.2508	0.00128	0.0505
ABT1	-0.1437	0.0442	-3.2507	0.00128	0.0505
LSR	-0.1739	0.0535	-3.2503	0.00128	0.0505
ANAPC4	0.2096	0.0645	3.2499	0.00129	0.0505
POLG	-0.1563	0.0481	-3.2498	0.00129	0.0505
FRMPD2	0.2211	0.0681	3.2488	0.00129	0.0505
HIRA	-0.1635	0.0503	-3.2477	0.0013	0.0506
C17orf71	-0.1412	0.0435	-3.2463	0.0013	0.0506
POMT2	-0.1628	0.0502	-3.2462	0.0013	0.0506
C1orf144	-0.1533	0.0473	-3.2427	0.00132	0.0511
PAWR	-0.1468	0.0453	-3.241	0.00132	0.0512
DDX27	-0.1385	0.0427	-3.2403	0.00133	0.0512
ANKLE1	-0.1961	0.0605	-3.2399	0.00133	0.0512
HARS2	-0.1344	0.0415	-3.2394	0.00133	0.0512
ZNF48	-0.1644	0.0508	-3.2391	0.00133	0.0512
COBL	0.2046	0.0632	3.2367	0.00134	0.0515
RBM9	-0.1443	0.0446	-3.2346	0.00135	0.0517
MRAP2	0.2122	0.0656	3.2346	0.00135	0.0517
EFHB	0.2105	0.0651	3.2331	0.00136	0.0519
CCNY	-0.144	0.0446	-3.2319	0.00137	0.0519
PHF7	0.1968	0.0609	3.2319	0.00137	0.0519
RTDR1	0.2228	0.069	3.2298	0.00138	0.052
TTC12	0.1706	0.0528	3.2297	0.00138	0.052
SMCR7L	-0.1519	0.0471	-3.2285	0.00138	0.0521
SAMD4B	-0.1477	0.0458	-3.2238	0.0014	0.0527
ADH1B	0.2219	0.0688	3.2238	0.0014	0.0527
DEGS2	0.2181	0.0677	3.2219	0.00141	0.0529
DOCK5	0.2231	0.0693	3.2206	0.00142	0.0529
ADAMTS8	0.2248	0.0698	3.2204	0.00142	0.0529
CCDC129	0.2149	0.0667	3.2204	0.00142	0.0529
ACTL6A	-0.1452	0.0451	-3.2198	0.00142	0.0529
SCGB1D2	0.2266	0.0704	3.2196	0.00142	0.0529
C11orf74	0.1704	0.053	3.2176	0.00143	0.0531
AADAT	0.1871	0.0583	3.2109	0.00147	0.0542
ZFYVE26	-0.154	0.048	-3.21	0.00147	0.0543
ALX3	-0.1832	0.0571	-3.2088	0.00148	0.0544
TMEM114	0.2196	0.0685	3.2078	0.00148	0.0544
CENPN	-0.1629	0.0508	-3.2076	0.00148	0.0544
C12orf5	-0.1491	0.0465	-3.207	0.00149	0.0544
UBN1	-0.1414	0.0441	-3.2061	0.00149	0.0544
GRAP	0.1919	0.0599	3.2057	0.00149	0.0544
USP17	0.2266	0.0707	3.2032	0.00151	0.0547
INTS1	-0.1823	0.057	-3.1997	0.00152	0.0553
MARS2	-0.1579	0.0494	-3.1981	0.00153	0.0555
C10orf91	-0.2078	0.065	-3.1963	0.00154	0.0557
LOC100125556	0.1794	0.0562	3.1949	0.00155	0.0557
PRLH	0.2039	0.0638	3.1949	0.00155	0.0557
MPEG1	0.1903	0.0596	3.1929	0.00156	0.056
FAHD2B	0.2028	0.0636	3.1907	0.00157	0.0563
HOXB5	0.2097	0.0657	3.1901	0.00157	0.0563
ENKUR	0.2108	0.0661	3.1897	0.00158	0.0563
GALNT4	0.1998	0.0627	3.1889	0.00158	0.0563
SLC3A2	-0.1755	0.0551	-3.1876	0.00159	0.0565
AKAP13	-0.1495	0.0469	-3.1866	0.00159	0.0565
SSH2	-0.1468	0.0461	-3.1851	0.0016	0.0566
ATP6V0A2	-0.1422	0.0447	-3.1845	0.0016	0.0566
SERPIND1	0.2106	0.0661	3.1845	0.0016	0.0566
EPHA2	-0.2022	0.0635	-3.1826	0.00161	0.0567
DDX47	-0.1313	0.0413	-3.1824	0.00161	0.0567
USP1	-0.1441	0.0453	-3.1822	0.00161	0.0567
PLK2	-0.1895	0.0595	-3.182	0.00162	0.0567
MEGF8	-0.1675	0.0527	-3.1794	0.00163	0.057
SPHK2	-0.1652	0.052	-3.1777	0.00164	0.0571
RNF216	-0.1518	0.0478	-3.1777	0.00164	0.0571
DCDC1	0.2033	0.064	3.1768	0.00164	0.0572
SHKBP1	-0.1601	0.0504	-3.176	0.00165	0.0572
GRIK4	0.2048	0.0645	3.1758	0.00165	0.0572
TMEM190	0.2206	0.0695	3.1751	0.00165	0.0572
FAM179A	0.2173	0.0684	3.1746	0.00166	0.0572
RSPH4A	0.2122	0.067	3.1688	0.00169	0.0582
ROPN1	0.2047	0.0646	3.1683	0.00169	0.0582
RBM15B	-0.1434	0.0453	-3.1665	0.0017	0.0584
MUC13	0.2156	0.0681	3.1658	0.00171	0.0584
FBLN7	0.1941	0.0613	3.1649	0.00171	0.0584
FBXO45	-0.145	0.0458	-3.1649	0.00171	0.0584
VSIG10L	-0.1911	0.0604	-3.1635	0.00172	0.0586
C6orf47	-0.1509	0.0477	-3.1628	0.00172	0.0586
NCAPD2	-0.1542	0.0488	-3.1613	0.00173	0.0587
CTNNA2	0.207	0.0655	3.1611	0.00173	0.0587
CBWD2	-0.1664	0.0527	-3.1607	0.00173	0.0587
ANKRD34C	0.1827	0.0578	3.1602	0.00174	0.0587
ANKRD45	0.1883	0.0596	3.1593	0.00174	0.0587
LUZP1	-0.1455	0.0461	-3.1589	0.00175	0.0587
FBXL7	0.1898	0.0601	3.158	0.00175	0.0588
EMP1	-0.1874	0.0594	-3.1572	0.00176	0.0589
BCO2	0.2136	0.0677	3.156	0.00176	0.059
LGALS9C	0.2318	0.0735	3.1549	0.00177	0.059
MDH1B	0.1865	0.0591	3.1547	0.00177	0.059
KIF1B	-0.1547	0.049	-3.1538	0.00177	0.0591
MYLK3	0.211	0.0669	3.1515	0.00179	0.0594
SLC46A2	0.2211	0.0702	3.1509	0.00179	0.0595
PLEKHG6	-0.1829	0.0581	-3.1483	0.00181	0.0598
POLR2C	-0.1399	0.0444	-3.1481	0.00181	0.0598
BRAP	-0.1252	0.0398	-3.1437	0.00184	0.0605
UCKL1AS	0.2212	0.0704	3.1426	0.00184	0.0606
PNO1	-0.1325	0.0422	-3.1423	0.00184	0.0606
NUCB2	0.1858	0.0591	3.1417	0.00185	0.0606
PAK4	-0.1504	0.0479	-3.1416	0.00185	0.0606
C12orf49	-0.1581	0.0503	-3.1401	0.00186	0.0607
TSNAXIP1	0.1972	0.0628	3.1395	0.00186	0.0607
KIAA0748	0.1935	0.0616	3.139	0.00186	0.0607
TP73	0.211	0.0672	3.1381	0.00187	0.0608
KLHL6	0.1975	0.0629	3.1369	0.00188	0.0609
RIBC1	0.1963	0.0626	3.1359	0.00188	0.061
KIAA0226	-0.164	0.0523	-3.1356	0.00188	0.061
C12orf74	0.1887	0.0602	3.1348	0.00189	0.061
GOLGA3	-0.1646	0.0525	-3.1329	0.0019	0.061
C1orf115	0.1869	0.0597	3.1326	0.0019	0.061
PSKH1	-0.168	0.0536	-3.1325	0.0019	0.061
NALCN	0.2148	0.0686	3.1324	0.0019	0.061
LOC100128239	0.1965	0.0627	3.1324	0.00191	0.061
DPEP2	0.1962	0.0627	3.1321	0.00191	0.061
C9orf116	0.1993	0.0637	3.1291	0.00193	0.0615
PAPD7	-0.1551	0.0496	-3.127	0.00194	0.0618
PIGR	0.2217	0.071	3.1237	0.00196	0.0624
KIAA1217	-0.1547	0.0495	-3.1223	0.00197	0.0625
ANO4	0.1997	0.064	3.1207	0.00198	0.0627
TCF7L2	-0.1868	0.0599	-3.1193	0.00199	0.0629
PLEKHM3	-0.151	0.0484	-3.1191	0.00199	0.0629
GCC1	-0.1449	0.0465	-3.1173	0.002	0.0631
CCDC137	-0.1648	0.0529	-3.1165	0.00201	0.0631
GABARAPL3	-0.1723	0.0553	-3.1161	0.00201	0.0631
CD1D	0.18	0.0578	3.1157	0.00201	0.0631
TRIM39	-0.1244	0.0399	-3.1151	0.00202	0.0632
RBMS2	-0.1614	0.0518	-3.1145	0.00202	0.0632
FAM47C	0.1959	0.0629	3.1136	0.00203	0.0633
C6orf146	0.1905	0.0612	3.1128	0.00203	0.0633
TMED6	0.2062	0.0663	3.112	0.00204	0.0634
ANKRD57	-0.158	0.0508	-3.1116	0.00204	0.0634
ELMO1	0.1864	0.0599	3.1095	0.00205	0.0637
TMEM212	0.2112	0.0679	3.1081	0.00206	0.0639
UCHL1	-0.1806	0.0581	-3.1074	0.00207	0.0639
KIAA0947	-0.1325	0.0426	-3.1071	0.00207	0.0639
ABHD6	0.1836	0.0591	3.1052	0.00208	0.0642
IGFBPL1	0.195	0.0629	3.1007	0.00211	0.065
PIK3R6	0.1986	0.0641	3.0994	0.00212	0.0651
CCDC96	0.1883	0.0608	3.0993	0.00212	0.0651
GPR18	0.1877	0.0606	3.0983	0.00213	0.0652
GIT1	-0.1573	0.0508	-3.0959	0.00215	0.0654
TMEM229B	0.1887	0.061	3.0951	0.00215	0.0654
KIF1C	-0.1523	0.0492	-3.0951	0.00215	0.0654
DNAH9	0.2081	0.0672	3.0951	0.00215	0.0654
DGKE	0.1818	0.0587	3.0947	0.00216	0.0654
AFF3	0.188	0.0608	3.0929	0.00217	0.0657
DNAJC5	-0.1586	0.0513	-3.0923	0.00217	0.0657
GSTO2	0.1912	0.0619	3.0895	0.00219	0.0662
C1orf110	0.1912	0.0619	3.0892	0.00219	0.0662
VAC14	-0.156	0.0505	-3.0879	0.0022	0.0663
CDC7	-0.1602	0.0519	-3.0875	0.00221	0.0663
MFAP1	-0.1295	0.042	-3.0845	0.00223	0.0668
MAGI3	-0.1424	0.0462	-3.0835	0.00224	0.0669
EDC3	-0.1398	0.0454	-3.0834	0.00224	0.0669
C20orf108	0.1651	0.0536	3.0809	0.00225	0.0673
KLK2	0.2046	0.0665	3.0787	0.00227	0.0677
DGKD	-0.1646	0.0535	-3.0766	0.00229	0.068
LOC647309	0.1983	0.0644	3.0764	0.00229	0.068
ABCF1	-0.1435	0.0467	-3.0746	0.0023	0.0682
MS4A6A	0.1764	0.0574	3.0742	0.0023	0.0682
C10orf95	0.2028	0.066	3.074	0.00231	0.0682
NEIL1	0.1833	0.0597	3.0734	0.00231	0.0682
C8orf79	0.1912	0.0622	3.0722	0.00232	0.0684
DGCR8	-0.1454	0.0473	-3.0713	0.00233	0.0685
NAT8	0.1881	0.0613	3.0675	0.00236	0.0691
MPPED2	0.1908	0.0622	3.0672	0.00236	0.0691
JDP2	-0.1615	0.0527	-3.0649	0.00238	0.0696
GPR179	-0.1803	0.0588	-3.0639	0.00238	0.0696
CYTSB	0.1954	0.0638	3.0636	0.00239	0.0696
2010-03-01	0.2066	0.0674	3.0626	0.00239	0.0697
KLK4	0.2137	0.0698	3.0612	0.0024	0.0698
STRAP	-0.1343	0.0439	-3.0609	0.00241	0.0698
EIF4ENIF1	-0.1319	0.0431	-3.0608	0.00241	0.0698
GXYLT1	-0.1398	0.0457	-3.0601	0.00241	0.0698
LAMB4	0.2048	0.0669	3.0597	0.00242	0.0698
LEMD2	-0.1476	0.0483	-3.0583	0.00243	0.07
ATMIN	-0.1302	0.0426	-3.0579	0.00243	0.07
MYH9	-0.1553	0.0508	-3.0571	0.00244	0.0701
CD1B	0.1988	0.0651	3.0548	0.00245	0.0704
NPTX1	0.1977	0.0647	3.0545	0.00246	0.0704
NCRNA00085	-0.1765	0.0578	-3.0545	0.00246	0.0704
C1orf69	-0.1654	0.0542	-3.0527	0.00247	0.0707
ESRP2	-0.1597	0.0523	-3.0516	0.00248	0.0708
PZP	0.2068	0.0678	3.0508	0.00249	0.0709
ABHD15	-0.1597	0.0524	-3.0496	0.0025	0.0711
TNFSF12-TNFSF13	0.2222	0.0729	3.0483	0.00251	0.0712
XPO5	-0.142	0.0466	-3.0478	0.00251	0.0713
APOD	0.2026	0.0665	3.0458	0.00253	0.0716
STAB1	0.1841	0.0605	3.0445	0.00254	0.0718
PES1	-0.1507	0.0495	-3.0431	0.00255	0.072
COL12A1	0.1776	0.0584	3.0424	0.00255	0.0721
JOSD1	-0.1347	0.0443	-3.0411	0.00257	0.0721
PAQR4	0.1666	0.0548	3.0411	0.00257	0.0721
FAM188B	0.1711	0.0563	3.041	0.00257	0.0721
DNAH2	0.1928	0.0635	3.0371	0.0026	0.0729
TRIM55	0.2092	0.0689	3.0365	0.0026	0.0729
GOLT1B	-0.1461	0.0482	-3.0333	0.00263	0.0734
LDLRAD1	0.2084	0.0687	3.0329	0.00263	0.0734
EIF2AK3	-0.1444	0.0476	-3.0327	0.00264	0.0734
CCDC113	0.1879	0.062	3.0318	0.00264	0.0736
OTUB2	0.1861	0.0615	3.0264	0.00269	0.0747
SLC5A1	0.2143	0.0709	3.0247	0.0027	0.075
FBXO16	0.1614	0.0534	3.024	0.00271	0.0751
C1orf157	0.2077	0.0687	3.0218	0.00273	0.0753
DNAH3	0.1972	0.0653	3.0215	0.00273	0.0753
CST2	0.2086	0.0691	3.0214	0.00273	0.0753
CYB5D2	0.1545	0.0511	3.0213	0.00273	0.0753
KIAA1522	-0.1516	0.0502	-3.0198	0.00275	0.0755
DYDC2	0.1896	0.0628	3.0191	0.00275	0.0756
EIF4A3	-0.1517	0.0503	-3.0178	0.00276	0.0756
ZNF319	-0.1432	0.0475	-3.0178	0.00276	0.0756
DZIP1L	0.1869	0.0619	3.0173	0.00277	0.0756
PDXP	-0.1557	0.0516	-3.0173	0.00277	0.0756
FAM86B2	0.213	0.0706	3.0146	0.00279	0.076
GJB7	0.1944	0.0645	3.0144	0.00279	0.076
SAT1	0.1825	0.0606	3.0133	0.0028	0.0762
CIRH1A	-0.1501	0.0498	-3.0122	0.00281	0.0764
PLEKHA9	-0.1523	0.0506	-3.0116	0.00282	0.0764
MLL4	-0.1415	0.047	-3.0107	0.00283	0.0765
FBXO15	0.1906	0.0633	3.0105	0.00283	0.0765
ANKFN1	0.1957	0.065	3.0089	0.00284	0.0767
AKAP6	0.1768	0.0588	3.0054	0.00288	0.0775
AR	0.1918	0.0639	3.0029	0.0029	0.078
DIAPH1	-0.1442	0.048	-3.0019	0.00291	0.0781
CSF1R	0.1863	0.0621	3.0012	0.00292	0.0782
MAPKAPK2	-0.1521	0.0507	-3	0.00293	0.0784
KDM3A	-0.1418	0.0473	-2.9951	0.00297	0.0794
SPATA4	0.1904	0.0636	2.9949	0.00297	0.0794
ZNF502	-0.1745	0.0583	-2.9946	0.00298	0.0794
TAF8	-0.1283	0.0429	-2.9933	0.00299	0.0795
BEND3	-0.1618	0.054	-2.9931	0.00299	0.0795
CCDC33	0.2072	0.0692	2.9929	0.00299	0.0795
C1orf162	0.1815	0.0607	2.9912	0.00301	0.0798
WDR33	-0.1182	0.0395	-2.9899	0.00302	0.08
SLC35F5	-0.1414	0.0473	-2.9889	0.00303	0.0801
IAH1	0.155	0.0519	2.9867	0.00305	0.0805
PYCARD	0.2026	0.0678	2.9859	0.00306	0.0805
GRB2	-0.1282	0.0429	-2.9857	0.00306	0.0805
GABPB1	-0.1239	0.0415	-2.9852	0.00307	0.0805
LGALS4	-0.1969	0.066	-2.9852	0.00307	0.0805
CDC6	-0.1552	0.052	-2.9836	0.00308	0.0808
IRAK1	-0.1569	0.0527	-2.9768	0.00315	0.0825
TSPAN17	-0.1413	0.0475	-2.9763	0.00316	0.0825
IMPA2	-0.1645	0.0553	-2.9755	0.00316	0.0826
CTSH	0.1933	0.065	2.9716	0.0032	0.0834
CXCR2	0.1923	0.0647	2.9715	0.0032	0.0834
ATP8B4	0.1757	0.0592	2.9709	0.00321	0.0834
UHRF1BP1	-0.1336	0.045	-2.9706	0.00321	0.0834
WHAMML2	0.1941	0.0654	2.9696	0.00322	0.0835
FRMD5	-0.1977	0.0666	-2.9673	0.00325	0.084
USP5	-0.1488	0.0502	-2.9643	0.00328	0.0847
ASPN	0.1939	0.0654	2.9636	0.00328	0.0848
MALT1	-0.1659	0.056	-2.9617	0.0033	0.0851
PLCB1	0.1779	0.0601	2.9607	0.00331	0.0853
LST1	0.193	0.0653	2.9579	0.00334	0.0859
C6orf201	0.2128	0.0719	2.9575	0.00335	0.0859
MBOAT2	-0.1773	0.06	-2.9572	0.00335	0.0859
TGS1	-0.1296	0.0438	-2.9556	0.00337	0.0861
PPP4R4	0.1754	0.0593	2.9554	0.00337	0.0861
CCDC17	0.2089	0.0708	2.9513	0.00341	0.087
RASSF10	-0.1807	0.0612	-2.9512	0.00342	0.087
RNMT	-0.1241	0.0421	-2.9501	0.00343	0.0872
ASNSD1	-0.1196	0.0405	-2.9491	0.00344	0.0874
USP39	-0.1297	0.0441	-2.9447	0.00349	0.0885
RPL10L	0.1932	0.0656	2.9432	0.0035	0.0888
C18orf18	-0.1603	0.0545	-2.941	0.00353	0.0892
FOXJ1	0.1878	0.0639	2.9406	0.00353	0.0892
IPCEF1	0.1864	0.0634	2.9401	0.00354	0.0892
SCGB2A2	0.2003	0.0681	2.9398	0.00354	0.0892
BZW1	-0.1388	0.0472	-2.9391	0.00355	0.0893
FAM163A	0.1942	0.0661	2.9379	0.00356	0.0894
AKIRIN1	-0.1259	0.0429	-2.9377	0.00356	0.0894
RECQL	-0.1346	0.0458	-2.9374	0.00357	0.0894
FAM159A	0.1876	0.0639	2.9344	0.0036	0.0901
SMAD3	-0.1537	0.0524	-2.9321	0.00363	0.0906
NCL	-0.1272	0.0434	-2.9317	0.00363	0.0906
CD74	0.2001	0.0683	2.9308	0.00364	0.0908
TTYH3	-0.1657	0.0566	-2.9301	0.00365	0.0909
PARVA	0.1439	0.0491	2.9296	0.00365	0.0909
C4orf19	0.182	0.0622	2.9278	0.00367	0.0911
GOLT1A	0.1883	0.0643	2.9274	0.00368	0.0911
GLS	-0.1428	0.0488	-2.9273	0.00368	0.0911
TRH	0.1779	0.0608	2.9266	0.00369	0.0911
DPEP1	0.2063	0.0705	2.9263	0.00369	0.0911
CREB3L4	0.1789	0.0611	2.926	0.0037	0.0911
ZMYND12	0.1809	0.0618	2.9259	0.0037	0.0911
KMO	0.2024	0.0692	2.9242	0.00372	0.0914
VARS	-0.1502	0.0514	-2.924	0.00372	0.0914
GPRIN3	0.1799	0.0615	2.9233	0.00373	0.0914
RAMP3	0.1808	0.0619	2.923	0.00373	0.0914
CCBL1	0.1757	0.0601	2.9219	0.00374	0.0914
DBN1	-0.1547	0.0529	-2.9215	0.00375	0.0914
MRAS	-0.1576	0.0539	-2.9214	0.00375	0.0914
TAOK2	-0.1286	0.044	-2.9214	0.00375	0.0914
TXLNA	-0.1355	0.0464	-2.921	0.00375	0.0914
HIATL2	0.1974	0.0676	2.9185	0.00378	0.0918
ZFP41	-0.1628	0.0558	-2.918	0.00379	0.0918
SNIP1	-0.1313	0.045	-2.9177	0.00379	0.0918
PSMD11	-0.1298	0.0445	-2.9177	0.00379	0.0918
CTSS	0.171	0.0586	2.9172	0.0038	0.0919
LYG2	0.1936	0.0664	2.9146	0.00383	0.0924
GPR55	0.205	0.0704	2.914	0.00384	0.0924
IFLTD1	0.1863	0.0639	2.914	0.00384	0.0924
DARC	0.1984	0.0681	2.9127	0.00385	0.0927
CENPO	-0.1591	0.0546	-2.9121	0.00386	0.0927
SLC46A3	0.1747	0.06	2.9109	0.00387	0.093
LAPTM5	0.1758	0.0604	2.9098	0.00389	0.0931
MUC12	0.1908	0.0656	2.9097	0.00389	0.0931
CLNK	0.193	0.0663	2.909	0.0039	0.0931
DNAH5	0.1875	0.0645	2.9083	0.00391	0.0932
FMN2	0.1882	0.0647	2.9076	0.00391	0.0933
SOX17	0.17	0.0585	2.9047	0.00395	0.094
CPXCR1	0.1729	0.0595	2.9041	0.00396	0.094
CCM2	-0.1604	0.0553	-2.904	0.00396	0.094
LOC399815	-0.1665	0.0574	-2.9029	0.00397	0.0942
PCYT1B	0.1855	0.0639	2.9022	0.00398	0.0942
ZNF646	-0.1379	0.0475	-2.9018	0.00399	0.0942
FTSJ3	-0.1407	0.0485	-2.9017	0.00399	0.0942
E2F1	-0.1684	0.058	-2.9014	0.00399	0.0942
SNORA7B	0.1974	0.0681	2.8996	0.00401	0.0942
PSAT1	-0.1725	0.0595	-2.8996	0.00401	0.0942
ZDHHC18	-0.1492	0.0514	-2.8995	0.00401	0.0942
CHSY1	-0.1334	0.046	-2.899	0.00402	0.0942
GPR22	0.1865	0.0643	2.899	0.00402	0.0942
NUAK2	-0.1627	0.0561	-2.8989	0.00402	0.0942
KLK11	0.2042	0.0705	2.8978	0.00403	0.0944
KIAA1257	0.1799	0.0622	2.8941	0.00408	0.0952
CD96	0.1741	0.0602	2.8941	0.00408	0.0952
DMGDH	-0.1768	0.0611	-2.8923	0.0041	0.0956
FRMPD2L1	0.2017	0.0698	2.8913	0.00412	0.0957
PLOD1	-0.159	0.055	-2.8912	0.00412	0.0957
CSMD1	0.1937	0.067	2.8909	0.00412	0.0957
SIRPB2	0.169	0.0585	2.89	0.00413	0.0958
PPM1D	-0.1262	0.0437	-2.8884	0.00415	0.0962
PTPN11	-0.1258	0.0436	-2.8881	0.00416	0.0962
GRIA2	0.1954	0.0677	2.8856	0.00419	0.0968
FUT5	0.2217	0.0768	2.8848	0.0042	0.0969
UPP2	0.1816	0.063	2.8843	0.00421	0.0969
C18orf19	-0.1307	0.0453	-2.8839	0.00421	0.0969
FCGR2C	0.1918	0.0665	2.8835	0.00422	0.0969
TBC1D14	-0.1425	0.0494	-2.8827	0.00423	0.0969
IQGAP2	0.1785	0.0619	2.8827	0.00423	0.0969
C19orf47	-0.1475	0.0512	-2.8824	0.00423	0.0969
FANCE	-0.1536	0.0533	-2.8818	0.00424	0.0969
ABCF3	-0.1388	0.0482	-2.8812	0.00425	0.0969
SRF	-0.1452	0.0504	-2.8809	0.00425	0.0969
RNASEH1	-0.1427	0.0495	-2.8808	0.00425	0.0969
DGKH	0.1672	0.0581	2.8801	0.00426	0.097
POLDIP3	-0.1385	0.0481	-2.8782	0.00429	0.0974
HPGDS	0.1821	0.0633	2.8769	0.0043	0.0977
SCNN1B	0.2009	0.0699	2.8752	0.00433	0.0981
NCRNA00110	0.1944	0.0676	2.8748	0.00433	0.0981
TPSD1	0.1994	0.0694	2.8741	0.00434	0.0981
ATXN7L1	0.161	0.056	2.874	0.00434	0.0981
C20orf11	-0.1258	0.0438	-2.8731	0.00435	0.0982
AGR3	0.1844	0.0642	2.8727	0.00436	0.0983
RNF40	-0.1303	0.0454	-2.8711	0.00438	0.0985
NPEPPS	-0.1246	0.0434	-2.871	0.00438	0.0985
OTUD3	-0.1372	0.0478	-2.8699	0.0044	0.0986
AKAP12	-0.1756	0.0612	-2.8699	0.0044	0.0986
SPINT2	-0.1396	0.0487	-2.8686	0.00442	0.0989
TNFAIP8L2	0.1822	0.0636	2.8671	0.00444	0.0992
MCM8	-0.1416	0.0494	-2.8668	0.00444	0.0992
HS6ST3	0.1852	0.0646	2.8665	0.00444	0.0992
CDC42BPB	-0.1399	0.0488	-2.8659	0.00445	0.0992
P2RX4	0.174	0.0607	2.8651	0.00446	0.0994
GGCX	-0.1384	0.0484	-2.8615	0.00451	0.1
CCR6	0.1681	0.0588	2.8608	0.00452	0.1
ZNF697	-0.1395	0.0488	-2.8596	0.00454	0.101
FLJ11235	-0.1639	0.0573	-2.8595	0.00454	0.101
SERPINA3	0.2039	0.0713	2.8588	0.00455	0.101
C10orf32	0.1475	0.0516	2.8574	0.00457	0.101
IL11	-0.1879	0.0658	-2.8557	0.00459	0.101
DBR1	-0.1269	0.0444	-2.8552	0.0046	0.101
SOX2	-0.1746	0.0612	-2.854	0.00462	0.102
PCP2	0.1972	0.0691	2.8537	0.00462	0.102
MTMR10	-0.1363	0.0478	-2.8534	0.00463	0.102
HOMER1	-0.154	0.054	-2.8525	0.00464	0.102
SAMD4A	-0.1681	0.059	-2.8518	0.00465	0.102
CASKIN2	-0.1437	0.0504	-2.8509	0.00466	0.102
DHX38	-0.1414	0.0496	-2.8507	0.00467	0.102
CRISP3	0.188	0.0659	2.8503	0.00467	0.102
CD1A	0.1906	0.0669	2.8489	0.00469	0.102
LOC389634	0.2024	0.0711	2.8485	0.0047	0.102
IL20RA	0.1789	0.0629	2.8467	0.00472	0.103
ABCD1	-0.1741	0.0612	-2.8461	0.00473	0.103
PACS2	-0.1494	0.0525	-2.8452	0.00474	0.103
E2F3	-0.1322	0.0465	-2.8437	0.00477	0.103
ATP13A3	-0.1306	0.0459	-2.8425	0.00478	0.104
IL10RA	0.1675	0.059	2.8415	0.0048	0.104
DYNC2H1	0.1682	0.0592	2.8407	0.00481	0.104
NIP7	-0.1283	0.0452	-2.8387	0.00484	0.104
PDE12	-0.1295	0.0456	-2.8384	0.00484	0.104
ZNF526	-0.1379	0.0486	-2.8383	0.00485	0.104
MORC2	-0.1256	0.0442	-2.8382	0.00485	0.104
VIT	0.1838	0.0648	2.8356	0.00489	0.105
PHYHIPL	0.1975	0.0697	2.8346	0.0049	0.105
C11orf95	-0.1327	0.0468	-2.8343	0.0049	0.105
PTPN14	-0.1615	0.057	-2.8341	0.00491	0.105
MYO1B	-0.1451	0.0512	-2.8333	0.00492	0.105
TP53AIP1	0.196	0.0692	2.8329	0.00492	0.105
DCUN1D1	-0.128	0.0452	-2.8327	0.00493	0.105
TMEM164	-0.142	0.0501	-2.8325	0.00493	0.105
TNFSF14	0.1878	0.0663	2.8323	0.00493	0.105
LY86	0.1681	0.0593	2.8323	0.00493	0.105
IL17RB	0.169	0.0597	2.8321	0.00494	0.105
CCL21	0.1889	0.0667	2.8319	0.00494	0.105
FAM149A	0.1968	0.0695	2.8306	0.00496	0.105
CTU2	-0.145	0.0512	-2.8301	0.00497	0.105
GPATCH3	-0.1364	0.0482	-2.8298	0.00497	0.105
IGSF5	0.2	0.0707	2.8298	0.00497	0.105
CBLN4	0.1775	0.0628	2.8273	0.00501	0.106
UBXN10	0.1713	0.0606	2.8269	0.00502	0.106
PARM1	0.1837	0.065	2.8248	0.00505	0.106
PPM1B	-0.1253	0.0444	-2.8247	0.00505	0.106
C10orf75	0.1774	0.0628	2.8234	0.00507	0.106
C17orf97	0.1704	0.0604	2.8229	0.00508	0.106
YEATS2	-0.1236	0.0438	-2.8221	0.00509	0.107
CD200	0.1682	0.0596	2.8209	0.00511	0.107
WDR3	-0.1257	0.0446	-2.8207	0.00511	0.107
KCNK6	0.1948	0.0691	2.8207	0.00511	0.107
OR51E2	0.185	0.0656	2.8196	0.00513	0.107
FIGLA	0.1718	0.0609	2.8192	0.00513	0.107
CXorf58	0.1605	0.057	2.8174	0.00516	0.107
ZNF826	0.2029	0.0721	2.8155	0.00519	0.108
CLEC10A	0.1848	0.0656	2.8154	0.00519	0.108
SCGB3A1	0.2122	0.0754	2.8147	0.00521	0.108
C8orf38	-0.1316	0.0468	-2.8145	0.00521	0.108
FMO6P	0.1856	0.066	2.8128	0.00523	0.108
CD207	0.1882	0.067	2.8097	0.00528	0.109
ZNF410	-0.102	0.0363	-2.8094	0.00529	0.109
TCF21	0.1782	0.0635	2.8083	0.00531	0.109
ALOX5AP	0.1733	0.0617	2.8079	0.00531	0.109
RUNDC3B	0.1824	0.065	2.8074	0.00532	0.109
CLPTM1L	-0.1399	0.0499	-2.8063	0.00534	0.11
SCGB1A1	0.1959	0.0698	2.806	0.00534	0.11
GPAM	-0.1455	0.0519	-2.8059	0.00535	0.11
FOXK1	-0.1551	0.0553	-2.8057	0.00535	0.11
POLR2D	-0.1362	0.0486	-2.8048	0.00536	0.11
CIC	-0.1332	0.0475	-2.8025	0.0054	0.11
LOC340508	0.1661	0.0593	2.7986	0.00547	0.112
IL16	0.1623	0.058	2.7975	0.00548	0.112
MMP26	0.1756	0.0628	2.7975	0.00548	0.112
CCDC69	0.1657	0.0592	2.7973	0.00549	0.112
TMEM91	0.1737	0.0621	2.7971	0.00549	0.112
N6AMT2	0.1477	0.0528	2.7969	0.00549	0.112
C20orf56	0.1935	0.0692	2.7955	0.00552	0.112
CETP	0.1832	0.0655	2.7944	0.00553	0.112
C16orf74	-0.1777	0.0636	-2.7942	0.00554	0.112
ATG9A	-0.1434	0.0513	-2.793	0.00556	0.112
GFM1	-0.1301	0.0466	-2.7927	0.00556	0.112
IGSF6	0.1706	0.0611	2.7927	0.00556	0.112
PARS2	-0.129	0.0462	-2.792	0.00557	0.112
RGS7BP	0.178	0.0638	2.7918	0.00558	0.112
ATP8A1	0.1639	0.0587	2.7914	0.00558	0.112
FYTTD1	-0.1229	0.044	-2.7914	0.00558	0.112
E2F2	-0.1597	0.0572	-2.7908	0.00559	0.112
SUPT4H1	-0.1302	0.0467	-2.7907	0.0056	0.112
TRPM3	0.18	0.0645	2.7901	0.00561	0.112
MRPS23	-0.1199	0.043	-2.7891	0.00562	0.112
C12orf63	0.1831	0.0656	2.7887	0.00563	0.112
DAXX	-0.129	0.0463	-2.7884	0.00564	0.112
CITED4	0.1837	0.0659	2.7879	0.00564	0.112
LPCAT1	-0.1526	0.0547	-2.787	0.00566	0.113
KCNJ14	-0.1606	0.0577	-2.7861	0.00567	0.113
CSK	-0.1457	0.0523	-2.7855	0.00568	0.113
FAAH	0.1769	0.0635	2.7851	0.00569	0.113
AGPS	0.1412	0.0507	2.7849	0.00569	0.113
C6orf154	0.1694	0.0608	2.7848	0.0057	0.113
KLF11	-0.1392	0.05	-2.7845	0.0057	0.113
C21orf58	0.1762	0.0633	2.7845	0.0057	0.113
WFDC8	0.1839	0.0661	2.7838	0.00571	0.113
STK35	-0.1351	0.0486	-2.7812	0.00576	0.113
EIF3J	-0.1268	0.0456	-2.7812	0.00576	0.113
TRIOBP	-0.1476	0.0531	-2.7803	0.00577	0.114
FZD7	-0.1708	0.0615	-2.7797	0.00578	0.114
FKRP	-0.1245	0.0448	-2.7796	0.00579	0.114
STK40	-0.1438	0.0517	-2.7792	0.00579	0.114
LOC152217	-0.1398	0.0503	-2.7791	0.0058	0.114
ZNF175	-0.1572	0.0566	-2.7787	0.0058	0.114
MTF2	-0.1212	0.0436	-2.7773	0.00583	0.114
THOC5	-0.1417	0.051	-2.7771	0.00583	0.114
CSF2RA	0.179	0.0644	2.777	0.00583	0.114
TRAF3IP2	0.1584	0.057	2.7766	0.00584	0.114
C9orf93	0.1629	0.0587	2.7764	0.00584	0.114
ZNF830	-0.1174	0.0423	-2.7764	0.00584	0.114
DPH2	-0.138	0.0497	-2.7762	0.00585	0.114
SPG7	-0.1326	0.0478	-2.7749	0.00587	0.114
HMGA1	-0.1636	0.059	-2.7726	0.00591	0.114
USP14	-0.1225	0.0442	-2.7726	0.00591	0.114
IPO4	-0.1494	0.0539	-2.771	0.00594	0.115
EIF4G1	-0.1254	0.0453	-2.7701	0.00595	0.115
DCST2	0.1846	0.0667	2.7696	0.00596	0.115
NDUFA11	0.1646	0.0594	2.7689	0.00598	0.115
B3GALT5	0.1842	0.0665	2.7679	0.00599	0.115
KLHL18	-0.1302	0.0471	-2.7674	0.006	0.116
POLR1B	-0.1315	0.0475	-2.7666	0.00602	0.116
GNB5	0.1669	0.0604	2.7649	0.00605	0.116
ALX4	0.1665	0.0602	2.7646	0.00605	0.116
IQUB	0.1815	0.0657	2.7636	0.00607	0.116
MUCL1	0.1854	0.0671	2.7636	0.00607	0.116
ERCC3	-0.1128	0.0408	-2.7634	0.00607	0.116
EPYC	-0.163	0.059	-2.7633	0.00607	0.116
ERC1	-0.1334	0.0483	-2.7632	0.00608	0.116
TSKU	0.1721	0.0623	2.7629	0.00608	0.116
STOX1	0.159	0.0576	2.7625	0.00609	0.116
ATF7IP2	0.1609	0.0583	2.7622	0.0061	0.116
SLC4A8	0.175	0.0634	2.7608	0.00612	0.116
PLA1A	0.1829	0.0662	2.7608	0.00612	0.116
MBOAT1	0.1514	0.0549	2.7599	0.00614	0.116
CTTNBP2NL	-0.1208	0.0438	-2.7597	0.00614	0.116
ABCG2	0.1679	0.0609	2.7575	0.00618	0.117
ZNF259	-0.1303	0.0473	-2.7568	0.0062	0.117
MS4A6E	0.1824	0.0662	2.7562	0.00621	0.117
GIMAP2	0.1658	0.0601	2.7562	0.00621	0.117
C9orf122	0.1743	0.0633	2.755	0.00623	0.117
UFD1L	-0.127	0.0461	-2.754	0.00625	0.118
KLKP1	0.1626	0.0591	2.7526	0.00627	0.118
MOSC2	0.1589	0.0577	2.7524	0.00628	0.118
MDS2	0.1841	0.0669	2.7523	0.00628	0.118
ELP3	0.1688	0.0613	2.752	0.00628	0.118
STARD3	-0.1577	0.0573	-2.7515	0.00629	0.118
KLF13	-0.1414	0.0514	-2.751	0.0063	0.118
SMTNL2	0.1707	0.0621	2.7491	0.00634	0.119
ATG16L1	-0.1323	0.0482	-2.7478	0.00636	0.119
ZZZ3	-0.1072	0.039	-2.7463	0.00639	0.119
SECTM1	0.1795	0.0654	2.7459	0.0064	0.119
EHMT1	-0.1295	0.0472	-2.7457	0.0064	0.119
CD3EAP	-0.1196	0.0436	-2.7454	0.00641	0.119
IL23R	0.1605	0.0585	2.7451	0.00641	0.119
KIF9	0.1537	0.056	2.7451	0.00641	0.119
MDN1	-0.1317	0.048	-2.745	0.00642	0.119
HDAC7	-0.1241	0.0452	-2.7446	0.00642	0.119
GPR82	0.1685	0.0614	2.7436	0.00644	0.119
NAB1	-0.1297	0.0473	-2.7429	0.00646	0.119
WLS	-0.1523	0.0556	-2.7417	0.00648	0.12
P2RY12	0.165	0.0602	2.7408	0.0065	0.12
FGFR1OP2	-0.1155	0.0421	-2.7405	0.0065	0.12
PDCD10	-0.1191	0.0435	-2.7399	0.00651	0.12
HOXB3	0.1762	0.0644	2.7373	0.00657	0.121
PSMD12	-0.1211	0.0442	-2.7364	0.00658	0.121
ACRC	-0.163	0.0596	-2.7362	0.00659	0.121
FOLR2	0.1682	0.0615	2.7352	0.00661	0.121
CACNA1C	0.1622	0.0593	2.7346	0.00662	0.121
P2RY13	0.1711	0.0626	2.7343	0.00662	0.121
GDF3	0.1913	0.07	2.7341	0.00663	0.121
SAGE1	0.1751	0.0641	2.7336	0.00664	0.121
C3orf15	0.1738	0.0636	2.7333	0.00664	0.121
DDX52	-0.1198	0.0439	-2.7329	0.00665	0.121
VNN3	0.1892	0.0693	2.7324	0.00666	0.121
ARMC3	0.1789	0.0656	2.7296	0.00672	0.122
NDRG3	0.1256	0.046	2.7293	0.00672	0.122
ZNF491	0.1517	0.0556	2.7285	0.00674	0.122
CA6	0.1786	0.0655	2.7285	0.00674	0.122
LILRA1	0.1818	0.0666	2.7278	0.00675	0.122
EPB41L4A	-0.1464	0.0537	-2.7259	0.00679	0.123
KCMF1	-0.1271	0.0466	-2.7247	0.00681	0.123
TNFSF12	0.1669	0.0612	2.7246	0.00682	0.123
CHMP1B	-0.1238	0.0455	-2.7237	0.00683	0.123
SDK2	0.1745	0.0641	2.7221	0.00687	0.124
C2orf81	0.17	0.0625	2.7218	0.00687	0.124
FOXA2	0.1842	0.0677	2.7209	0.00689	0.124
BYSL	-0.1339	0.0492	-2.7205	0.0069	0.124
DGCR2	-0.1265	0.0465	-2.7203	0.0069	0.124
DYNLRB2	0.1802	0.0663	2.7195	0.00692	0.124
MEX3C	-0.1171	0.0431	-2.7195	0.00692	0.124
LOC81691	0.1502	0.0552	2.7188	0.00693	0.124
MTMR12	-0.1307	0.0481	-2.7185	0.00694	0.124
ZG16B	0.1874	0.0689	2.7183	0.00694	0.124
GLIS2	-0.1578	0.0581	-2.7182	0.00695	0.124
ZRANB1	-0.115	0.0423	-2.7163	0.00698	0.125
HPR	0.1996	0.0735	2.7142	0.00703	0.125
DNAI2	0.1883	0.0694	2.7134	0.00704	0.125
TBCC	-0.1262	0.0465	-2.7133	0.00705	0.125
CYP26B1	-0.1633	0.0602	-2.7127	0.00706	0.125
MARVELD1	-0.1522	0.0561	-2.7126	0.00706	0.125
PRMT8	0.1752	0.0646	2.7121	0.00707	0.125
SRD5A1	-0.1255	0.0463	-2.7118	0.00708	0.125
SLC4A1AP	-0.117	0.0431	-2.7116	0.00708	0.125
TET3	-0.1202	0.0443	-2.7116	0.00708	0.125
COX4NB	-0.1262	0.0465	-2.7114	0.00709	0.125
TOPBP1	-0.1228	0.0453	-2.7114	0.00709	0.125
CAD	-0.1552	0.0573	-2.7108	0.0071	0.125
PLCD3	-0.1759	0.0649	-2.7107	0.0071	0.125
PHF21B	0.1685	0.0622	2.7103	0.00711	0.125
CENPBD1	-0.1363	0.0503	-2.7089	0.00714	0.126
RRP12	-0.1377	0.0509	-2.7085	0.00715	0.126
FGF19	0.1896	0.07	2.7083	0.00715	0.126
BMS1	-0.1183	0.0437	-2.7071	0.00718	0.126
TJAP1	-0.125	0.0462	-2.7067	0.00718	0.126
PCCA	0.1547	0.0572	2.7065	0.00719	0.126
LRP4	-0.1834	0.0678	-2.706	0.0072	0.126
LEMD1	-0.1929	0.0713	-2.706	0.0072	0.126
ATP5EP2	0.2016	0.0745	2.7057	0.00721	0.126
EFHC1	0.1594	0.0589	2.7057	0.00721	0.126
OLFM4	0.1928	0.0713	2.7053	0.00721	0.126
BAT2	-0.1216	0.045	-2.705	0.00722	0.126
SIDT1	0.186	0.0688	2.7047	0.00723	0.126
FAM101A	0.1882	0.0696	2.7025	0.00727	0.126
ACP6	0.1556	0.0576	2.7006	0.00732	0.127
CXorf56	-0.1208	0.0447	-2.7002	0.00732	0.127
SEMA3E	0.186	0.0689	2.6987	0.00736	0.127
CHRNB1	-0.152	0.0563	-2.6983	0.00737	0.127
DDAH2	-0.1556	0.0577	-2.6982	0.00737	0.127
ISY1	-0.1194	0.0443	-2.698	0.00737	0.127
C17orf108	0.1406	0.0521	2.6979	0.00737	0.127
CCL19	0.182	0.0675	2.6975	0.00738	0.127
RTBDN	-0.1644	0.0609	-2.6973	0.00738	0.127
SLC12A9	-0.1441	0.0535	-2.6948	0.00744	0.128
LOC100129716	0.151	0.056	2.6937	0.00746	0.128
SMPD3	0.1785	0.0663	2.693	0.00748	0.128
TCEB3	-0.1147	0.0426	-2.6928	0.00748	0.128
DDA1	-0.1277	0.0474	-2.6923	0.0075	0.128
GNL1	-0.1374	0.0511	-2.6919	0.0075	0.128
GCN1L1	-0.1338	0.0497	-2.6919	0.0075	0.128
PI4KAP1	-0.1692	0.0629	-2.6918	0.00751	0.128
LIX1L	0.1508	0.056	2.6914	0.00752	0.128
LRRN4	-0.1746	0.0649	-2.6901	0.00754	0.129
HIF3A	-0.1478	0.0549	-2.6895	0.00756	0.129
GAS7	0.1609	0.0598	2.6892	0.00756	0.129
DNAJC11	-0.1236	0.046	-2.689	0.00757	0.129
CLDN1	-0.1595	0.0593	-2.6886	0.00758	0.129
RAP2B	-0.1406	0.0523	-2.6876	0.0076	0.129
ZNHIT6	-0.112	0.0417	-2.6875	0.0076	0.129
MC4R	0.1619	0.0602	2.6868	0.00762	0.129
GTF2E1	-0.1127	0.0419	-2.6867	0.00762	0.129
RNASE6	0.1561	0.0581	2.6864	0.00763	0.129
LETM1	-0.1453	0.0541	-2.6855	0.00764	0.129
ASPA	0.1474	0.0549	2.6854	0.00765	0.129
MNT	-0.1456	0.0542	-2.684	0.00768	0.13
SCN4B	0.1628	0.0607	2.6838	0.00768	0.13
CNNM4	-0.1355	0.0505	-2.6834	0.00769	0.13
AMMECR1L	-0.1181	0.0441	-2.6811	0.00774	0.13
C1orf130	0.1756	0.0655	2.6808	0.00775	0.13
CST4	0.187	0.0698	2.6773	0.00783	0.132
ASB9	-0.1538	0.0574	-2.6769	0.00784	0.132
KLRG2	-0.1563	0.0584	-2.6767	0.00784	0.132
DHRS7B	0.1538	0.0575	2.6763	0.00785	0.132
SAP30BP	-0.1296	0.0484	-2.676	0.00786	0.132
HCP5	0.1672	0.0625	2.6756	0.00787	0.132
DDX18	-0.119	0.0445	-2.6752	0.00788	0.132
TAF11	-0.1159	0.0433	-2.6745	0.00789	0.132
WDR16	0.1776	0.0664	2.6738	0.00791	0.132
ZC3H4	-0.113	0.0423	-2.6736	0.00792	0.132
C22orf13	-0.1279	0.0478	-2.6731	0.00793	0.132
HSD17B3	0.1862	0.0697	2.6725	0.00794	0.132
SKI	-0.1266	0.0474	-2.6705	0.00799	0.133
SEPP1	0.137	0.0513	2.67	0.008	0.133
TCF7	0.1659	0.0621	2.67	0.008	0.133
ALS2CR4	-0.1245	0.0466	-2.6696	0.00801	0.133
RANGAP1	-0.1391	0.0521	-2.6688	0.00803	0.133
LOC144438	-0.1087	0.0407	-2.6688	0.00803	0.133
SP3	-0.1172	0.0439	-2.668	0.00804	0.133
GPR21	0.175	0.0656	2.6665	0.00808	0.134
BAT2L1	-0.1265	0.0475	-2.6655	0.0081	0.134
SGCD	0.1734	0.065	2.6652	0.00811	0.134
SKIV2L	-0.1271	0.0477	-2.665	0.00812	0.134
GATA6	-0.1659	0.0623	-2.6647	0.00812	0.134
FAM65B	0.1503	0.0564	2.6639	0.00814	0.134
RPL13P5	-0.1589	0.0596	-2.6639	0.00814	0.134
YWHAG	-0.1212	0.0455	-2.6628	0.00817	0.134
THBD	0.1492	0.056	2.6625	0.00818	0.134
CSNK2A2	-0.1307	0.0491	-2.6623	0.00818	0.134
TMEM127	-0.1305	0.049	-2.6617	0.00819	0.134
TUBD1	-0.1258	0.0473	-2.6616	0.0082	0.134
NRIP3	-0.162	0.0609	-2.6612	0.0082	0.134
GPR84	0.1729	0.065	2.6609	0.00821	0.134
C9orf50	0.1774	0.0667	2.6608	0.00821	0.134
MSL3	-0.1073	0.0403	-2.6599	0.00824	0.134
SLC22A11	0.1803	0.0678	2.6574	0.0083	0.135
FOXE3	0.174	0.0655	2.6563	0.00832	0.135
UMPS	-0.113	0.0425	-2.6561	0.00833	0.135
C19orf51	0.1706	0.0643	2.6556	0.00834	0.135
GGA3	-0.1297	0.0488	-2.6555	0.00834	0.135
C6orf217	0.1631	0.0614	2.6551	0.00835	0.135
CST1	0.1898	0.0715	2.6551	0.00835	0.135
DAPK3	-0.139	0.0524	-2.6547	0.00836	0.135
UBE2J2	-0.132	0.0497	-2.6539	0.00838	0.135
ERF	-0.1305	0.0492	-2.6535	0.00839	0.135
C9orf47	0.1591	0.06	2.6531	0.0084	0.135
ACTG1	-0.1459	0.055	-2.6531	0.0084	0.135
LOC653113	0.165	0.0622	2.653	0.0084	0.135
MYB	0.1579	0.0595	2.6523	0.00842	0.136
DAGLB	-0.129	0.0486	-2.6523	0.00842	0.136
TNFRSF1B	0.1537	0.0579	2.6517	0.00843	0.136
NAT1	0.153	0.0577	2.6512	0.00845	0.136
KCNC3	0.1827	0.0689	2.6512	0.00845	0.136
REP15	-0.1567	0.0591	-2.6502	0.00847	0.136
SLC4A2	-0.1421	0.0536	-2.6492	0.0085	0.136
TFF1	0.1828	0.069	2.6487	0.00851	0.136
CPNE8	-0.1475	0.0557	-2.6479	0.00853	0.136
AQP1	0.1592	0.0602	2.6463	0.00857	0.137
SLC44A2	-0.1355	0.0512	-2.6461	0.00857	0.137
MAT2A	-0.1163	0.044	-2.6457	0.00858	0.137
NFIL3	-0.1326	0.0501	-2.6456	0.00859	0.137
ARMC8	-0.1045	0.0395	-2.6455	0.00859	0.137
C19orf29	-0.132	0.0499	-2.645	0.0086	0.137
TMEM156	0.1609	0.0609	2.6445	0.00861	0.137
BRPF3	-0.1184	0.0448	-2.644	0.00862	0.137
CFC1B	0.1607	0.0608	2.6429	0.00865	0.137
DAB2	0.1484	0.0561	2.6428	0.00865	0.137
AMICA1	0.1594	0.0603	2.6428	0.00865	0.137
CWC25	-0.1171	0.0443	-2.6421	0.00867	0.137
FCGR2B	0.1608	0.0609	2.6418	0.00868	0.137
NACAP1	0.1908	0.0722	2.6417	0.00868	0.137
C7orf30	0.1388	0.0525	2.6414	0.00869	0.137
PCYOX1L	0.1407	0.0533	2.6406	0.00871	0.137
BHMT2	-0.1548	0.0586	-2.6404	0.00871	0.137
CHERP	-0.1161	0.044	-2.6403	0.00872	0.137
LOC349196	0.1989	0.0753	2.64	0.00872	0.137
SOCS5	-0.1124	0.0426	-2.6395	0.00874	0.137
MGMT	0.1738	0.0658	2.6393	0.00874	0.137
ZNF498	-0.1135	0.043	-2.6379	0.00878	0.138
LILRB1	0.1593	0.0604	2.6378	0.00878	0.138
ZGPAT	-0.1396	0.0529	-2.6376	0.00879	0.138
UROS	-0.1377	0.0522	-2.6375	0.00879	0.138
PIP	0.1692	0.0641	2.6372	0.0088	0.138
NWD1	0.1743	0.0661	2.6365	0.00881	0.138
GTPBP4	-0.1174	0.0445	-2.6362	0.00882	0.138
POLQ	-0.1375	0.0522	-2.6356	0.00884	0.138
U2AF2	-0.1145	0.0434	-2.6355	0.00884	0.138
TUBBP5	0.1668	0.0633	2.6354	0.00884	0.138
C19orf62	-0.1296	0.0492	-2.6353	0.00884	0.138
WBP11	-0.1173	0.0445	-2.6348	0.00885	0.138
DERA	-0.1289	0.0489	-2.6341	0.00887	0.138
PARD3	-0.1302	0.0494	-2.6332	0.0089	0.138
PION	0.1668	0.0634	2.6319	0.00893	0.138
RGS18	0.1582	0.0601	2.6318	0.00893	0.138
RFC4	-0.1292	0.0491	-2.6309	0.00896	0.139
ASB7	-0.1011	0.0385	-2.6296	0.00899	0.139
SUPT16H	-0.1109	0.0422	-2.6295	0.00899	0.139
MORN3	0.1713	0.0652	2.6293	0.009	0.139
CWC22	-0.1159	0.0441	-2.629	0.009	0.139
HAMP	0.1921	0.0731	2.629	0.009	0.139
TRAF4	-0.1348	0.0513	-2.6289	0.00901	0.139
STK33	0.1653	0.063	2.6254	0.0091	0.14
PPM1J	0.1672	0.0637	2.6253	0.0091	0.14
PECI	0.1631	0.0621	2.6251	0.00911	0.14
ARMC4	0.1753	0.0668	2.6245	0.00912	0.14
OR7A5	0.1494	0.0569	2.6244	0.00912	0.14
C11orf52	0.1518	0.0579	2.6239	0.00914	0.14
TRIO	-0.1398	0.0533	-2.6239	0.00914	0.14
PDCD5	-0.1344	0.0512	-2.6238	0.00914	0.14
PACSIN2	-0.1439	0.0549	-2.6235	0.00915	0.14
PEPD	-0.1346	0.0513	-2.6226	0.00917	0.14
SIKE1	-0.1027	0.0392	-2.622	0.00919	0.14
KLHL21	-0.1396	0.0533	-2.6213	0.00921	0.14
RBM28	-0.114	0.0435	-2.6212	0.00921	0.14
LOC153684	0.1686	0.0643	2.6202	0.00923	0.141
ZBTB39	-0.1232	0.047	-2.6197	0.00925	0.141
ARL5B	-0.1372	0.0524	-2.6192	0.00926	0.141
INSIG2	-0.1277	0.0487	-2.6191	0.00926	0.141
TOB2	-0.1222	0.0467	-2.6189	0.00927	0.141
GSC	0.1706	0.0652	2.6186	0.00928	0.141
TPSAB1	0.183	0.0699	2.6184	0.00928	0.141
ANKRD52	-0.1357	0.0518	-2.6177	0.0093	0.141
C13orf34	-0.134	0.0512	-2.6173	0.00931	0.141
TMEM231	0.1667	0.0637	2.6169	0.00932	0.141
NIPA2	-0.113	0.0432	-2.6167	0.00933	0.141
CHD4	-0.1221	0.0467	-2.6165	0.00933	0.141
HLA-DMA	0.176	0.0673	2.6162	0.00934	0.141
LOC339290	-0.1436	0.0549	-2.6158	0.00935	0.141
KPNA2	-0.1288	0.0493	-2.6151	0.00937	0.141
AIF1	0.1516	0.058	2.6149	0.00938	0.141
FOXL2	0.157	0.06	2.6142	0.0094	0.141
RPL15	0.1397	0.0535	2.6138	0.0094	0.141
PGA5	0.1712	0.0655	2.6137	0.00941	0.141
TMEM38A	-0.1516	0.058	-2.613	0.00943	0.141
PPIL6	0.1628	0.0623	2.6124	0.00944	0.142
TFIP11	-0.1298	0.0497	-2.6118	0.00946	0.142
NEK11	0.1506	0.0576	2.6117	0.00946	0.142
BRPF1	-0.1216	0.0466	-2.6104	0.0095	0.142
C16orf57	-0.1221	0.0468	-2.6101	0.00951	0.142
HCN1	0.1669	0.0639	2.6096	0.00952	0.142
MYL12A	-0.1153	0.0442	-2.6096	0.00952	0.142
PSMD14	-0.1108	0.0425	-2.6081	0.00956	0.142
IL2RA	0.1655	0.0635	2.6075	0.00958	0.142
PDCD2L	-0.1294	0.0496	-2.6075	0.00958	0.142
POLR2F	-0.1433	0.055	-2.6072	0.00958	0.142
BAT5	-0.131	0.0502	-2.6068	0.0096	0.142
PSMD2	-0.1279	0.0491	-2.6067	0.0096	0.142
PHACTR2	-0.1281	0.0491	-2.6066	0.0096	0.142
SCML1	0.1636	0.0628	2.6063	0.00961	0.142
PPM1E	0.1693	0.065	2.605	0.00965	0.143
FTSJ2	-0.1161	0.0446	-2.6045	0.00966	0.143
CYBB	0.1496	0.0574	2.6043	0.00966	0.143
SLC24A5	0.1816	0.0697	2.6042	0.00967	0.143
LRRC23	0.1698	0.0653	2.6023	0.00972	0.143
HEBP1	-0.1423	0.0547	-2.6017	0.00974	0.143
TMEM151B	0.1684	0.0647	2.6014	0.00974	0.143
GREM2	0.168	0.0646	2.6014	0.00975	0.143
PDLIM4	0.1699	0.0653	2.6006	0.00977	0.144
MCM10	-0.1402	0.0539	-2.6	0.00978	0.144
CYB5R1	0.1483	0.057	2.5998	0.00979	0.144
GTF2IRD2	0.1577	0.0607	2.5997	0.00979	0.144
MORN2	0.1463	0.0563	2.5988	0.00982	0.144
TRIM31	0.1838	0.0708	2.5981	0.00984	0.144
KDM2A	-0.1111	0.0428	-2.5974	0.00986	0.144
ARHGAP18	0.1409	0.0543	2.5971	0.00986	0.144
VTI1A	-0.1181	0.0455	-2.5967	0.00988	0.144
C11orf21	0.1584	0.061	2.5967	0.00988	0.144
RASGRF1	0.1816	0.0699	2.5966	0.00988	0.144
MRPL46	-0.1167	0.045	-2.5959	0.0099	0.144
CCL15	0.1679	0.0647	2.5946	0.00993	0.145
ALS2	-0.1131	0.0436	-2.5936	0.00996	0.145
SLC2A1	-0.153	0.059	-2.5934	0.00997	0.145
CDC34	-0.1398	0.0539	-2.5927	0.00999	0.145
MLLT11	-0.1587	0.0612	-2.5926	0.00999	0.145
AKAP8	-0.1076	0.0415	-2.5921	0.01	0.145
HEXA	0.1447	0.0558	2.592	0.01	0.145
USP22	-0.1307	0.0504	-2.5919	0.01	0.145
TMEM38B	-0.14	0.054	-2.5912	0.01	0.145
XRCC6	-0.111	0.0429	-2.5899	0.0101	0.146
NDRG1	-0.1578	0.061	-2.5896	0.0101	0.146
ATG2A	-0.1405	0.0542	-2.5894	0.0101	0.146
SCGB1D4	0.1695	0.0655	2.5889	0.0101	0.146
RAB11FIP4	-0.1427	0.0551	-2.5883	0.0101	0.146
ATL2	-0.1207	0.0466	-2.5883	0.0101	0.146
ULK4	0.1466	0.0566	2.5882	0.0101	0.146
AKR7L	0.1949	0.0753	2.5882	0.0101	0.146
MASTL	-0.1313	0.0507	-2.5874	0.0101	0.146
ZBTB2	-0.1138	0.044	-2.5874	0.0101	0.146
TMEM220	0.1539	0.0595	2.5868	0.0102	0.146
ACAP2	-0.1114	0.0431	-2.5865	0.0102	0.146
MARK2	-0.1273	0.0492	-2.5864	0.0102	0.146
SELP	0.168	0.065	2.5851	0.0102	0.146
FAM83G	-0.148	0.0572	-2.5851	0.0102	0.146
C6orf145	-0.1554	0.0601	-2.585	0.0102	0.146
KRT38	0.1509	0.0584	2.5836	0.0103	0.146
CLEC4D	0.1661	0.0643	2.583	0.0103	0.146
REPS1	-0.1162	0.045	-2.5826	0.0103	0.146
ITGAM	0.1623	0.0629	2.5824	0.0103	0.146
ACTN4	-0.135	0.0523	-2.5824	0.0103	0.146
CORO6	-0.1618	0.0626	-2.5823	0.0103	0.146
PCNXL3	-0.1402	0.0543	-2.5822	0.0103	0.146
UTS2D	0.1756	0.068	2.5821	0.0103	0.146
CXCR1	0.1805	0.0699	2.5817	0.0103	0.146
IFT122	0.151	0.0585	2.5798	0.0104	0.147
SMARCD1	-0.1092	0.0423	-2.5798	0.0104	0.147
EPB41L3	0.1402	0.0544	2.5794	0.0104	0.147
CHGA	0.1871	0.0725	2.5793	0.0104	0.147
PACSIN1	0.1596	0.0619	2.5788	0.0104	0.147
TRIB3	-0.1669	0.0647	-2.5785	0.0104	0.147
CLEC4A	0.1459	0.0566	2.578	0.0104	0.147
ITPR3	-0.146	0.0567	-2.5773	0.0104	0.147
TCIRG1	0.1617	0.0628	2.577	0.0104	0.147
TRAF5	0.1556	0.0604	2.5762	0.0105	0.147
C1orf186	0.1774	0.0689	2.5761	0.0105	0.147
LRRC6	0.1562	0.0606	2.576	0.0105	0.147
CXorf59	0.174	0.0676	2.5748	0.0105	0.148
C9orf68	0.1674	0.065	2.5744	0.0105	0.148
WTIP	-0.1499	0.0583	-2.5739	0.0105	0.148
PLCD4	-0.1489	0.0579	-2.5732	0.0106	0.148
C22orf26	-0.1558	0.0606	-2.573	0.0106	0.148
NMT1	-0.1149	0.0447	-2.573	0.0106	0.148
KRT7	-0.1617	0.0629	-2.5723	0.0106	0.148
AK7	0.1567	0.061	2.5713	0.0106	0.148
MT1B	0.1621	0.0631	2.5711	0.0106	0.148
NCK2	-0.127	0.0494	-2.5706	0.0106	0.148
C12orf70	-0.1683	0.0655	-2.5706	0.0106	0.148
MBD1	-0.1119	0.0435	-2.5702	0.0106	0.148
C12orf36	-0.1662	0.0647	-2.5683	0.0107	0.149
PTPN3	0.144	0.0561	2.5679	0.0107	0.149
MEIG1	0.1618	0.063	2.5679	0.0107	0.149
C1orf201	0.1381	0.0538	2.5678	0.0107	0.149
SCHIP1	-0.1323	0.0515	-2.567	0.0107	0.149
GTF3C1	-0.1216	0.0474	-2.5663	0.0108	0.149
C1orf227	0.1571	0.0612	2.5658	0.0108	0.15
SPATA17	0.1584	0.0617	2.5655	0.0108	0.15
MAFK	-0.1388	0.0541	-2.5652	0.0108	0.15
ESYT2	-0.1188	0.0464	-2.5639	0.0108	0.15
L1CAM	-0.1598	0.0623	-2.5633	0.0109	0.15
PIP4K2C	-0.1243	0.0485	-2.563	0.0109	0.15
LOC113230	0.1639	0.064	2.5621	0.0109	0.15
LILRA2	0.164	0.064	2.561	0.0109	0.151
C5orf62	-0.1552	0.0606	-2.5605	0.0109	0.151
CLSPN	-0.1481	0.0579	-2.5604	0.0109	0.151
ZNF696	-0.1288	0.0503	-2.5597	0.011	0.151
TGFBRAP1	-0.1404	0.0549	-2.5596	0.011	0.151
C1QTNF7	0.1568	0.0613	2.5594	0.011	0.151
PPM1G	-0.1257	0.0491	-2.5594	0.011	0.151
ALPI	0.1701	0.0665	2.5591	0.011	0.151
FAM177A1	-0.1213	0.0474	-2.559	0.011	0.151
TMEM22	-0.1429	0.0558	-2.5585	0.011	0.151
LOC645332	0.1397	0.0546	2.5581	0.011	0.151
NLN	-0.1299	0.0508	-2.5578	0.011	0.151
VENTX	0.1576	0.0616	2.5577	0.011	0.151
LTBP3	-0.1572	0.0615	-2.5571	0.011	0.151
POLR3E	-0.1251	0.0489	-2.5567	0.0111	0.151
ERMN	0.1776	0.0695	2.5567	0.0111	0.151
WDHD1	-0.1253	0.049	-2.5565	0.0111	0.151
ADRA1B	-0.1657	0.0648	-2.556	0.0111	0.151
C1orf125	0.1678	0.0656	2.5558	0.0111	0.151
FXR2	-0.1186	0.0464	-2.5541	0.0111	0.152
STK38	-0.1133	0.0444	-2.554	0.0111	0.152
FLNA	-0.1531	0.06	-2.5526	0.0112	0.152
HNMT	0.161	0.0631	2.5524	0.0112	0.152
DEFB4A	0.1832	0.0718	2.5521	0.0112	0.152
FCER1G	0.1556	0.061	2.5519	0.0112	0.152
DAPL1	0.1723	0.0675	2.5519	0.0112	0.152
FAM136B	0.1812	0.0711	2.5494	0.0113	0.153
SLC9A11	0.1526	0.0598	2.5491	0.0113	0.153
LOC157381	0.1579	0.0619	2.5491	0.0113	0.153
UNC45A	-0.1303	0.0511	-2.549	0.0113	0.153
CD101	-0.1497	0.0587	-2.5489	0.0113	0.153
PVT1	0.1799	0.0706	2.5484	0.0113	0.153
FBXL13	0.1582	0.0621	2.5479	0.0113	0.153
RSRC1	-0.1439	0.0565	-2.5476	0.0113	0.153
ARHGAP24	-0.1482	0.0582	-2.5475	0.0113	0.153
WRB	0.1281	0.0503	2.5474	0.0114	0.153
NTRK3	0.1646	0.0646	2.5472	0.0114	0.153
ADI1	-0.1266	0.0497	-2.547	0.0114	0.153
JRK	-0.1342	0.0527	-2.547	0.0114	0.153
NCR3	0.1735	0.0681	2.5463	0.0114	0.153
PTPRJ	-0.1418	0.0557	-2.5458	0.0114	0.153
SNX24	-0.1272	0.05	-2.5452	0.0114	0.153
TEF	-0.1314	0.0516	-2.5452	0.0114	0.153
HIGD1B	0.1601	0.0629	2.5447	0.0114	0.153
PPP4R1	-0.1032	0.0406	-2.5444	0.0114	0.153
CREB3L1	0.175	0.0688	2.5437	0.0115	0.153
MT3	0.1736	0.0683	2.5436	0.0115	0.153
LPHN2	-0.1393	0.0548	-2.5433	0.0115	0.153
EXOSC3	-0.1118	0.044	-2.5431	0.0115	0.153
APBA2	0.1576	0.062	2.5409	0.0116	0.154
SH2D5	-0.1603	0.0631	-2.5408	0.0116	0.154
PKIA	-0.148	0.0583	-2.5405	0.0116	0.154
C9orf84	0.1691	0.0666	2.5399	0.0116	0.154
C1orf228	0.1648	0.0649	2.539	0.0116	0.154
DDX11	-0.1489	0.0587	-2.5385	0.0116	0.154
SYTL4	0.1318	0.0519	2.5381	0.0116	0.154
KDM4A	-0.1138	0.0448	-2.538	0.0117	0.154
TMPRSS3	0.1603	0.0632	2.5373	0.0117	0.155
ZNF623	-0.125	0.0493	-2.5366	0.0117	0.155
LOC653786	0.1873	0.0739	2.5356	0.0117	0.155
HLA-DPA1	0.1649	0.0651	2.535	0.0118	0.155
FXR1	-0.1174	0.0463	-2.5342	0.0118	0.155
FAM129B	-0.1384	0.0546	-2.534	0.0118	0.155
NIPSNAP1	-0.1241	0.049	-2.534	0.0118	0.155
HSPD1	-0.1241	0.049	-2.5336	0.0118	0.155
ARHGAP15	0.159	0.0628	2.5333	0.0118	0.155
GPR135	0.1559	0.0616	2.5325	0.0118	0.156
FOLH1B	0.1929	0.0762	2.5321	0.0118	0.156
LMF1	0.1577	0.0623	2.5319	0.0119	0.156
GAS6	0.1594	0.063	2.5319	0.0119	0.156
C6orf105	0.1641	0.0648	2.5315	0.0119	0.156
EMB	0.153	0.0605	2.5314	0.0119	0.156
FCGR1C	0.178	0.0703	2.5307	0.0119	0.156
HSF4	0.1605	0.0634	2.5296	0.0119	0.156
SLC6A13	-0.1643	0.065	-2.5282	0.012	0.157
FAM154B	0.1689	0.0669	2.527	0.012	0.157
KLHL23	-0.1351	0.0535	-2.5267	0.012	0.157
ZNF250	-0.1267	0.0501	-2.5264	0.012	0.157
KRT37	0.135	0.0534	2.5258	0.0121	0.157
CEBPG	-0.1179	0.0467	-2.5247	0.0121	0.158
MAK	0.1654	0.0655	2.5237	0.0121	0.158
FTSJD1	-0.1226	0.0486	-2.5236	0.0121	0.158
ZBTB24	-0.1048	0.0415	-2.5233	0.0121	0.158
PCYT1A	-0.1178	0.0467	-2.5221	0.0122	0.158
LOC100130522	0.1619	0.0642	2.5219	0.0122	0.158
ASAP2	-0.1287	0.0511	-2.5219	0.0122	0.158
RAB17	0.1412	0.056	2.5217	0.0122	0.158
FKBPL	-0.1235	0.049	-2.5214	0.0122	0.158
ZBTB1	-0.1065	0.0422	-2.5211	0.0122	0.158
ZNF223	-0.1382	0.0548	-2.521	0.0122	0.158
CADM3	0.1719	0.0682	2.5199	0.0123	0.158
RGS22	0.1546	0.0614	2.5198	0.0123	0.158
FAM13C	0.1497	0.0594	2.5196	0.0123	0.158
MLF2	-0.1221	0.0485	-2.5191	0.0123	0.158
C18orf34	0.159	0.0631	2.5189	0.0123	0.158
MAPKAPK5	-0.1045	0.0415	-2.5188	0.0123	0.158
TPSB2	0.1736	0.0689	2.5183	0.0123	0.158
ORC2L	-0.1125	0.0447	-2.5182	0.0123	0.158
TGM3	0.1706	0.0677	2.5181	0.0123	0.158
C11orf84	-0.1283	0.0509	-2.5178	0.0123	0.158
KIR2DL1	0.1575	0.0626	2.516	0.0124	0.159
RIMS3	-0.1572	0.0625	-2.516	0.0124	0.159
ITGAL	0.1574	0.0626	2.5157	0.0124	0.159
PTPRR	0.1656	0.0658	2.5155	0.0124	0.159
OPA1	-0.1114	0.0443	-2.5153	0.0124	0.159
CDK4	-0.1227	0.0488	-2.5151	0.0124	0.159
PHF17	-0.1306	0.052	-2.513	0.0125	0.16
SPATA5L1	-0.1143	0.0455	-2.513	0.0125	0.16
PISD	-0.1179	0.0469	-2.5125	0.0125	0.16
RSPH10B2	0.186	0.074	2.512	0.0125	0.16
KLHDC5	-0.1138	0.0453	-2.5117	0.0125	0.16
IGF1	0.1558	0.0621	2.5113	0.0126	0.16
CDKN1B	-0.1379	0.0549	-2.511	0.0126	0.16
PANK4	-0.1225	0.0488	-2.511	0.0126	0.16
LOC285780	0.1609	0.0641	2.5107	0.0126	0.16
HES6	0.1575	0.0627	2.5107	0.0126	0.16
SH3BP1	-0.1511	0.0602	-2.5106	0.0126	0.16
NFKBIL2	-0.1491	0.0594	-2.5098	0.0126	0.16
FREM1	0.1575	0.0628	2.5095	0.0126	0.16
FAM131A	-0.1284	0.0512	-2.5095	0.0126	0.16
RASD1	0.1712	0.0683	2.5081	0.0127	0.16
CD14	0.1598	0.0637	2.508	0.0127	0.16
ZNF765	-0.1152	0.046	-2.5075	0.0127	0.16
WAS	0.1521	0.0607	2.5073	0.0127	0.16
COBRA1	-0.1242	0.0496	-2.5073	0.0127	0.16
RNF43	-0.1534	0.0612	-2.5071	0.0127	0.16
C20orf103	0.1635	0.0652	2.507	0.0127	0.16
C2orf43	-0.1468	0.0586	-2.5067	0.0127	0.16
AK3L1	-0.1474	0.0588	-2.5056	0.0128	0.161
TTLL1	0.1446	0.0577	2.5055	0.0128	0.161
C8B	0.1611	0.0643	2.5049	0.0128	0.161
MGLL	0.1616	0.0645	2.5048	0.0128	0.161
C9orf44	0.1447	0.0578	2.5044	0.0128	0.161
PRAM1	0.1532	0.0612	2.5043	0.0128	0.161
ANKS1A	-0.1178	0.047	-2.5037	0.0128	0.161
SRRM4	0.1575	0.0629	2.5034	0.0128	0.161
CC2D1B	-0.1209	0.0483	-2.5034	0.0128	0.161
UNG	-0.1162	0.0464	-2.5029	0.0128	0.161
PRPF40A	-0.1065	0.0426	-2.5026	0.0129	0.161
LOC284551	0.1572	0.0629	2.5015	0.0129	0.161
ULK1	-0.1277	0.0511	-2.5012	0.0129	0.161
MAP3K9	-0.1514	0.0605	-2.5012	0.0129	0.161
MYRIP	0.154	0.0616	2.5002	0.0129	0.161
NUAK1	-0.1359	0.0544	-2.4994	0.013	0.162
TMEM101	0.1726	0.0691	2.4988	0.013	0.162
FMO5	0.1618	0.0648	2.4988	0.013	0.162
DOK2	0.1466	0.0587	2.4974	0.013	0.162
SUPT5H	-0.1176	0.0471	-2.4969	0.0131	0.162
SPAG4	0.1656	0.0663	2.4968	0.0131	0.162
IFRD1	-0.1335	0.0535	-2.4959	0.0131	0.163
FLII	-0.1266	0.0507	-2.4955	0.0131	0.163
GTF2IRD1	-0.1329	0.0533	-2.494	0.0132	0.163
PTPN7	0.148	0.0594	2.4933	0.0132	0.163
CA8	0.1507	0.0604	2.4933	0.0132	0.163
MAPK7	-0.1224	0.0491	-2.4919	0.0132	0.164
SLC35E3	0.1445	0.058	2.4916	0.0133	0.164
PPAP2C	0.1507	0.0605	2.4916	0.0133	0.164
TRIM58	0.1595	0.064	2.4913	0.0133	0.164
FAM116B	0.1601	0.0643	2.4912	0.0133	0.164
HP	0.1706	0.0685	2.4912	0.0133	0.164
PTPRK	-0.1171	0.047	-2.4908	0.0133	0.164
LILRB5	0.1597	0.0641	2.4902	0.0133	0.164
HTT	-0.133	0.0534	-2.4894	0.0133	0.164
ABCF2	-0.1168	0.0469	-2.489	0.0134	0.164
SEMA3G	0.1488	0.0598	2.488	0.0134	0.165
SLC25A13	-0.1143	0.046	-2.4872	0.0134	0.165
ZFP161	-0.1072	0.0431	-2.487	0.0134	0.165
COLQ	0.1524	0.0613	2.487	0.0134	0.165
ADH1A	0.1654	0.0665	2.487	0.0134	0.165
NGDN	-0.1106	0.0445	-2.4868	0.0134	0.165
CDRT15P	0.148	0.0595	2.4867	0.0134	0.165
RIBC2	0.1526	0.0614	2.486	0.0135	0.165
GIPR	0.1674	0.0673	2.4858	0.0135	0.165
C5orf32	0.151	0.0608	2.4846	0.0135	0.165
NKX2-8	-0.1454	0.0585	-2.484	0.0135	0.165
WDR78	0.1543	0.0621	2.4831	0.0136	0.166
GPR133	0.164	0.0661	2.4817	0.0136	0.166
DYNC1LI1	0.1155	0.0466	2.4811	0.0136	0.166
BDNFOS	0.1419	0.0572	2.4808	0.0137	0.166
DNASE1L3	0.1675	0.0675	2.4805	0.0137	0.166
DVL3	-0.1234	0.0498	-2.4805	0.0137	0.166
AS3MT	0.1592	0.0642	2.4799	0.0137	0.166
CITED2	-0.1302	0.0525	-2.4798	0.0137	0.166
PBLD	0.1478	0.0596	2.4794	0.0137	0.166
SLC36A4	-0.151	0.0609	-2.4793	0.0137	0.166
KIAA0284	-0.1307	0.0527	-2.479	0.0137	0.166
SLC37A2	0.1495	0.0603	2.4787	0.0137	0.166
ARRDC3	-0.1279	0.0516	-2.4783	0.0137	0.166
ARNTL2	-0.1459	0.0589	-2.4779	0.0138	0.167
MIS12	-0.1155	0.0466	-2.4778	0.0138	0.167
PLEKHA3	-0.1112	0.0449	-2.4775	0.0138	0.167
LTA	0.1621	0.0654	2.4772	0.0138	0.167
TMEM185B	-0.1198	0.0483	-2.4771	0.0138	0.167
TOB1	-0.136	0.0549	-2.4757	0.0138	0.167
WHAMM	-0.1119	0.0452	-2.4747	0.0139	0.167
HNRPLL	-0.1075	0.0434	-2.4744	0.0139	0.167
ORC1L	-0.1387	0.0561	-2.4741	0.0139	0.167
MARS	-0.1171	0.0473	-2.4737	0.0139	0.168
ZNF707	-0.1191	0.0481	-2.4731	0.0139	0.168
2012-09-01	0.1532	0.0619	2.4728	0.014	0.168
KIAA1539	-0.1419	0.0574	-2.4725	0.014	0.168
EFCAB2	0.1511	0.0611	2.4724	0.014	0.168
RBM33	-0.1042	0.0421	-2.4723	0.014	0.168
TOR2A	0.1317	0.0533	2.4713	0.014	0.168
ADH1C	0.172	0.0696	2.4712	0.014	0.168
RPL39	0.1947	0.0788	2.4707	0.014	0.168
TLR1	0.1443	0.0584	2.4707	0.014	0.168
TBL1X	-0.1342	0.0543	-2.4704	0.0141	0.168
PAPOLG	-0.1081	0.0438	-2.4699	0.0141	0.168
CD300LF	0.1501	0.0608	2.4694	0.0141	0.168
TNFAIP8L3	0.1529	0.062	2.4681	0.0141	0.169
ZNF592	-0.1174	0.0476	-2.4678	0.0142	0.169
CELSR3	-0.1528	0.0619	-2.4676	0.0142	0.169
ZNF662	-0.1294	0.0525	-2.467	0.0142	0.169
DNALI1	0.1543	0.0626	2.4663	0.0142	0.169
PAK7	0.1641	0.0665	2.4661	0.0142	0.169
GABRA2	0.1457	0.0591	2.4659	0.0142	0.169
HGS	-0.1336	0.0542	-2.4644	0.0143	0.169
TMEM26	0.1496	0.0607	2.4642	0.0143	0.169
HAT1	-0.1091	0.0443	-2.4639	0.0143	0.169
MAPK15	0.1654	0.0671	2.4637	0.0143	0.169
NOL11	-0.0999	0.0406	-2.4636	0.0143	0.169
HOXB8	0.1523	0.0618	2.4635	0.0143	0.169
KLHL29	-0.1478	0.06	-2.4631	0.0143	0.17
C16orf71	0.1546	0.0628	2.4622	0.0144	0.17
VGF	-0.158	0.0642	-2.4622	0.0144	0.17
CCDC47	-0.1087	0.0441	-2.4618	0.0144	0.17
DDX54	-0.1242	0.0505	-2.4617	0.0144	0.17
CCL14	0.1621	0.0659	2.4612	0.0144	0.17
PKP1	-0.162	0.0658	-2.461	0.0144	0.17
EPT1	-0.1159	0.0471	-2.4605	0.0144	0.17
CNIH2	0.1525	0.062	2.46	0.0145	0.17
TRRAP	-0.1164	0.0473	-2.4587	0.0145	0.171
KLHL36	-0.1494	0.0608	-2.4586	0.0145	0.171
ABCB6	-0.1498	0.0609	-2.4573	0.0146	0.171
KDM5A	-0.1114	0.0453	-2.4572	0.0146	0.171
WDR54	0.1598	0.065	2.4571	0.0146	0.171
KIF3C	-0.1407	0.0573	-2.4569	0.0146	0.171
CCDC13	0.1608	0.0654	2.4566	0.0146	0.171
MLXIP	-0.1424	0.058	-2.4564	0.0146	0.171
RRP1B	-0.1133	0.0461	-2.4562	0.0146	0.171
IGSF22	0.1676	0.0682	2.4559	0.0146	0.171
INHBE	-0.1581	0.0644	-2.4557	0.0146	0.171
C5orf20	0.1602	0.0652	2.4556	0.0146	0.171
LCMT2	-0.1376	0.056	-2.455	0.0147	0.171
LMNB2	-0.1302	0.0531	-2.4543	0.0147	0.171
LIMK2	-0.1316	0.0536	-2.4539	0.0147	0.171
AHNAK2	-0.1544	0.063	-2.452	0.0148	0.172
KRT86	0.1577	0.0643	2.4519	0.0148	0.172
LRRC26	0.169	0.069	2.4505	0.0148	0.173
C14orf21	-0.1339	0.0547	-2.4497	0.0149	0.173
GATAD2A	-0.1182	0.0483	-2.4497	0.0149	0.173
FAM157B	0.1782	0.0728	2.4481	0.0149	0.173
RAP2A	-0.1122	0.0458	-2.4473	0.015	0.174
FLJ39653	0.1564	0.0639	2.4472	0.015	0.174
AKD1	0.137	0.056	2.4471	0.015	0.174
PPP3R1	-0.1058	0.0432	-2.4464	0.015	0.174
PHC2	-0.1145	0.0468	-2.4464	0.015	0.174
C14orf45	0.1439	0.0588	2.4463	0.015	0.174
TPD52	-0.1216	0.0497	-2.446	0.015	0.174
KIF18B	-0.1372	0.0561	-2.4459	0.015	0.174
CPA3	0.1509	0.0617	2.4455	0.015	0.174
CLPTM1	-0.1303	0.0533	-2.4453	0.015	0.174
CCDC39	0.1558	0.0637	2.445	0.0151	0.174
TMEM194B	-0.1283	0.0525	-2.4442	0.0151	0.174
CCDC89	0.1478	0.0605	2.444	0.0151	0.174
CST3	0.1607	0.0658	2.4432	0.0151	0.174
YRDC	-0.1114	0.0456	-2.4424	0.0152	0.175
ZNF202	-0.1138	0.0466	-2.4403	0.0153	0.175
SHOX2	-0.1541	0.0632	-2.44	0.0153	0.175
WTAP	-0.0935	0.0383	-2.4398	0.0153	0.175
CTCF	-0.102	0.0418	-2.4396	0.0153	0.175
ZMYND19	-0.129	0.0529	-2.4389	0.0153	0.176
NRBP1	-0.1174	0.0481	-2.4387	0.0153	0.176
S100A3	-0.1698	0.0696	-2.438	0.0153	0.176
FAM169B	0.1546	0.0634	2.4379	0.0154	0.176
LTV1	-0.1023	0.042	-2.4376	0.0154	0.176
IGFBP2	-0.1471	0.0603	-2.4375	0.0154	0.176
C10orf2	-0.1241	0.0509	-2.4374	0.0154	0.176
SERPINI2	0.152	0.0624	2.4371	0.0154	0.176
GPR45	-0.1413	0.058	-2.4369	0.0154	0.176
PRMT6	-0.1098	0.0451	-2.4362	0.0154	0.176
CDK20	0.1361	0.0559	2.4357	0.0154	0.176
MGST2	0.1374	0.0564	2.4352	0.0155	0.176
NIF3L1	-0.1085	0.0445	-2.4351	0.0155	0.176
USP36	-0.1135	0.0466	-2.4348	0.0155	0.176
ANGPT4	-0.1419	0.0583	-2.4341	0.0155	0.176
BCL2L2	-0.1103	0.0453	-2.4339	0.0155	0.176
GSTM1	0.1833	0.0753	2.4339	0.0155	0.176
DNAJC5B	0.1656	0.0681	2.4335	0.0155	0.176
SLC30A6	-0.1181	0.0485	-2.4329	0.0156	0.177
CD3D	0.1551	0.0638	2.4324	0.0156	0.177
C17orf87	0.1502	0.0618	2.432	0.0156	0.177
TSEN54	-0.127	0.0522	-2.4317	0.0156	0.177
EHMT2	-0.1321	0.0543	-2.4315	0.0156	0.177
ADAM17	-0.1198	0.0493	-2.4311	0.0156	0.177
SPOPL	-0.1005	0.0414	-2.4304	0.0157	0.177
DNAH7	0.1489	0.0613	2.4297	0.0157	0.177
CCDC160	0.146	0.0601	2.4296	0.0157	0.177
ZNF598	-0.1309	0.0539	-2.4295	0.0157	0.177
MLLT1	-0.1111	0.0457	-2.4275	0.0158	0.178
HEY2	0.166	0.0684	2.427	0.0158	0.178
C19orf40	-0.1226	0.0505	-2.426	0.0159	0.178
CR1L	0.1506	0.0621	2.4256	0.0159	0.178
AVPI1	-0.1462	0.0603	-2.4255	0.0159	0.178
ITGAX	0.1531	0.0631	2.4252	0.0159	0.178
RNF215	-0.1219	0.0503	-2.4251	0.0159	0.178
LOC100144604	0.1653	0.0682	2.425	0.0159	0.178
POP1	-0.1185	0.0489	-2.4245	0.0159	0.179
NYNRIN	-0.1516	0.0625	-2.4242	0.0159	0.179
ZNF114	-0.1554	0.0641	-2.4232	0.016	0.179
HLA-DRB6	0.1831	0.0756	2.4231	0.016	0.179
FLJ10661	0.1545	0.0638	2.423	0.016	0.179
SLC6A17	-0.151	0.0623	-2.4229	0.016	0.179
PGA4	0.1576	0.065	2.4223	0.016	0.179
POC1B	0.1297	0.0535	2.4218	0.016	0.179
PAM	0.1437	0.0593	2.4207	0.0161	0.18
MMP1	-0.1626	0.0672	-2.4201	0.0161	0.18
ZNF384	-0.1073	0.0443	-2.4201	0.0161	0.18
FAM43A	-0.146	0.0603	-2.4199	0.0161	0.18
SEMA4B	-0.1474	0.0609	-2.4199	0.0161	0.18
METTL5	-0.1145	0.0473	-2.4194	0.0161	0.18
CCT5	-0.1167	0.0482	-2.419	0.0162	0.18
C10orf68	0.1633	0.0675	2.4189	0.0162	0.18
GPR34	0.1398	0.0578	2.4188	0.0162	0.18
LOC389033	0.1494	0.0618	2.4187	0.0162	0.18
AGFG1	-0.11	0.0455	-2.4186	0.0162	0.18
TCEB3C	0.1694	0.0701	2.4182	0.0162	0.18
PPAP2A	0.1492	0.0617	2.4178	0.0162	0.18
LOC642852	-0.1187	0.0491	-2.4169	0.0162	0.18
SIGLEC7	0.1496	0.0619	2.4168	0.0163	0.18
TUFT1	-0.1301	0.0538	-2.4165	0.0163	0.18
PKM2	-0.1293	0.0535	-2.4161	0.0163	0.18
PKP4	0.1202	0.0498	2.4158	0.0163	0.18
TIMM50	-0.1263	0.0523	-2.4155	0.0163	0.18
KRTAP5-9	0.1589	0.0658	2.4153	0.0163	0.18
M6PR	-0.1042	0.0431	-2.4151	0.0163	0.18
UPF1	-0.1076	0.0446	-2.4132	0.0164	0.181
RANBP1	-0.1178	0.0488	-2.4127	0.0164	0.181
FEM1A	-0.1102	0.0457	-2.4123	0.0165	0.181
OBFC2A	-0.1306	0.0542	-2.4113	0.0165	0.182
MAPKAPK3	-0.1346	0.0558	-2.4103	0.0165	0.182
URB2	-0.1253	0.052	-2.41	0.0166	0.182
FBXO30	-0.1023	0.0424	-2.4098	0.0166	0.182
LOC253724	0.1444	0.0599	2.4089	0.0166	0.182
PLK1S1	0.1578	0.0656	2.4078	0.0167	0.182
SYNGR1	0.146	0.0607	2.4077	0.0167	0.182
OMD	0.1522	0.0632	2.4075	0.0167	0.182
ELK1	-0.1117	0.0464	-2.4074	0.0167	0.182
PDXK	-0.1479	0.0614	-2.4074	0.0167	0.182
NBPF3	0.1548	0.0643	2.4073	0.0167	0.182
LOC150527	0.1541	0.064	2.4067	0.0167	0.182
SDR42E1	-0.1342	0.0558	-2.4067	0.0167	0.182
HOXB6	0.158	0.0656	2.4065	0.0167	0.182
CAMK2G	-0.1162	0.0483	-2.4057	0.0167	0.182
UBE2O	-0.1177	0.0489	-2.4055	0.0168	0.182
FBP1	0.1603	0.0666	2.4051	0.0168	0.182
GRIN3B	0.1657	0.0689	2.405	0.0168	0.182
DZIP3	0.1244	0.0517	2.4046	0.0168	0.182
SLC32A1	0.1427	0.0594	2.4043	0.0168	0.182
C17orf104	-0.1397	0.0581	-2.4043	0.0168	0.182
BTN2A1	-0.098	0.0408	-2.4035	0.0168	0.182
CSDE1	-0.1014	0.0422	-2.4035	0.0168	0.182
ONECUT1	0.149	0.062	2.4031	0.0169	0.182
TAB2	-0.1016	0.0423	-2.403	0.0169	0.182
B9D2	0.1419	0.059	2.4028	0.0169	0.182
C6orf132	-0.1331	0.0554	-2.4028	0.0169	0.182
GUCA1A	-0.1506	0.0627	-2.4027	0.0169	0.182
MUC15	-0.1455	0.0605	-2.4027	0.0169	0.182
EFTUD2	-0.1165	0.0485	-2.4026	0.0169	0.182
ZNF204P	0.1339	0.0557	2.4025	0.0169	0.182
PLG	0.1676	0.0698	2.4025	0.0169	0.182
OLFM1	0.1568	0.0653	2.4024	0.0169	0.182
AOC2	-0.15	0.0624	-2.4018	0.0169	0.182
LRRC47	-0.1108	0.0462	-2.4016	0.0169	0.182
TARS	-0.1094	0.0456	-2.4014	0.0169	0.182
ABCC4	-0.136	0.0566	-2.401	0.017	0.182
NIPBL	-0.0971	0.0405	-2.4009	0.017	0.182
RASSF3	-0.131	0.0546	-2.4008	0.017	0.182
MTMR8	0.164	0.0683	2.4004	0.017	0.182
BACE2	0.1429	0.0595	2.4003	0.017	0.182
MAST4	0.1474	0.0614	2.4001	0.017	0.182
ARL6IP6	-0.1137	0.0474	-2.4	0.017	0.182
PIAS4	-0.1162	0.0484	-2.4	0.017	0.182
ING5	-0.122	0.0509	-2.3995	0.017	0.183
FBXW4	0.1255	0.0523	2.3991	0.017	0.183
PIK3R4	-0.1004	0.0419	-2.3986	0.0171	0.183
HAUS3	-0.1148	0.0479	-2.3985	0.0171	0.183
C14orf4	-0.1293	0.0539	-2.3979	0.0171	0.183
DDX28	-0.1196	0.0499	-2.3976	0.0171	0.183
KIF24	0.1313	0.0548	2.3975	0.0171	0.183
CUL7	-0.1254	0.0523	-2.3974	0.0171	0.183
PLD4	0.1659	0.0692	2.3968	0.0172	0.183
PLEKHA8	-0.1182	0.0493	-2.3963	0.0172	0.183
BAT3	-0.1094	0.0457	-2.3963	0.0172	0.183
APOC1P1	0.1713	0.0715	2.3949	0.0172	0.184
XPOT	-0.1104	0.0461	-2.3948	0.0172	0.184
KCNJ11	0.1522	0.0636	2.3942	0.0173	0.184
VPS18	-0.1315	0.0549	-2.394	0.0173	0.184
ADAM32	0.1543	0.0645	2.3938	0.0173	0.184
LOC286002	0.1455	0.0608	2.3925	0.0173	0.184
P2RX2	0.1627	0.068	2.3916	0.0174	0.185
C16orf91	-0.1194	0.0499	-2.3912	0.0174	0.185
C16orf93	0.1496	0.0626	2.39	0.0175	0.185
DNTTIP2	-0.1061	0.0444	-2.39	0.0175	0.185
ACSBG2	0.1505	0.063	2.39	0.0175	0.185
SERTAD1	-0.1237	0.0518	-2.3899	0.0175	0.185
TNFRSF12A	-0.1406	0.0588	-2.3894	0.0175	0.185
RBM20	0.1531	0.0641	2.3894	0.0175	0.185
OPRK1	-0.1567	0.0656	-2.3892	0.0175	0.185
RNF168	-0.1297	0.0543	-2.3891	0.0175	0.185
KIAA0174	-0.0959	0.0401	-2.389	0.0175	0.185
ADAMTSL3	0.1536	0.0643	2.3874	0.0176	0.185
CLIC5	0.1591	0.0666	2.3874	0.0176	0.185
GPN3	-0.105	0.044	-2.3872	0.0176	0.185
LAIR1	0.1438	0.0603	2.3865	0.0176	0.186
NOD2	0.1476	0.0618	2.3864	0.0176	0.186
OPA3	-0.1065	0.0446	-2.3862	0.0176	0.186
ATP5G2	0.1275	0.0534	2.386	0.0177	0.186
CHI3L2	0.1688	0.0708	2.3859	0.0177	0.186
PITPNB	-0.0988	0.0414	-2.3854	0.0177	0.186
HEXIM1	-0.1188	0.0498	-2.3853	0.0177	0.186
PRX	-0.124	0.052	-2.3847	0.0177	0.186
TOMM40	-0.1237	0.0519	-2.3846	0.0177	0.186
THEMIS	0.1455	0.061	2.3846	0.0177	0.186
LOC100009676	-0.1269	0.0532	-2.384	0.0177	0.186
TNFAIP1	-0.1111	0.0466	-2.3838	0.0178	0.186
ZFHX4	-0.1529	0.0642	-2.3835	0.0178	0.186
SNRPA1	-0.1164	0.0489	-2.3828	0.0178	0.186
DVL2	-0.1179	0.0495	-2.3825	0.0178	0.186
MPZ	-0.1479	0.0621	-2.3825	0.0178	0.186
C1orf226	-0.1331	0.0559	-2.3824	0.0178	0.186
DNAJB13	0.1618	0.0679	2.3817	0.0179	0.186
VCL	-0.1182	0.0496	-2.3813	0.0179	0.186
CES3	0.1615	0.0678	2.3813	0.0179	0.186
CLEC4F	0.1572	0.066	2.3806	0.0179	0.186
CBL	-0.1102	0.0463	-2.3806	0.0179	0.186
TTLL3	0.1399	0.0588	2.3791	0.018	0.187
ASNS	-0.1388	0.0584	-2.3791	0.018	0.187
KLHL38	0.1372	0.0577	2.3788	0.018	0.187
TIMELESS	-0.116	0.0488	-2.3769	0.0181	0.188
PPOX	0.1402	0.059	2.3767	0.0181	0.188
BLM	-0.1232	0.0518	-2.3762	0.0181	0.188
CNTNAP3	0.1603	0.0675	2.3755	0.0182	0.188
HTR1F	0.1423	0.0599	2.375	0.0182	0.188
RBM15	-0.1131	0.0476	-2.3746	0.0182	0.188
IFITM2	0.1749	0.0737	2.3743	0.0182	0.189
ZNF507	-0.0952	0.0401	-2.3737	0.0182	0.189
LOC100129637	-0.1309	0.0552	-2.3736	0.0182	0.189
PDLIM7	-0.1434	0.0604	-2.3736	0.0182	0.189
RP1	0.1597	0.0673	2.3728	0.0183	0.189
CYTSA	-0.1135	0.0478	-2.3726	0.0183	0.189
FAM155A	0.1634	0.0689	2.3723	0.0183	0.189
SUGT1L1	0.1582	0.0667	2.3721	0.0183	0.189
OSBPL2	-0.1078	0.0455	-2.372	0.0183	0.189
SLC47A2	0.1578	0.0666	2.3713	0.0184	0.189
NPHP1	0.1354	0.0571	2.3708	0.0184	0.189
C15orf62	-0.1514	0.0639	-2.3707	0.0184	0.189
HPSE	-0.1335	0.0563	-2.3707	0.0184	0.189
IGF2BP2	-0.1434	0.0605	-2.3706	0.0184	0.189
CDH24	-0.1456	0.0614	-2.3702	0.0184	0.189
NSD1	-0.0997	0.0421	-2.3695	0.0184	0.189
ZSCAN12	-0.1169	0.0493	-2.3691	0.0185	0.189
LOC100133161	0.1831	0.0773	2.3689	0.0185	0.189
SFXN2	0.1273	0.0538	2.3688	0.0185	0.189
NUP155	-0.1198	0.0506	-2.3683	0.0185	0.189
CLDN19	-0.1446	0.0611	-2.3681	0.0185	0.189
MBTPS1	-0.1012	0.0428	-2.3679	0.0185	0.189
LRP8	-0.14	0.0591	-2.3679	0.0185	0.189
PREP	-0.1197	0.0505	-2.3678	0.0185	0.189
GOLM1	0.1406	0.0594	2.3676	0.0185	0.189
ZNF683	0.1556	0.0657	2.3672	0.0186	0.189
FLJ44635	0.1637	0.0692	2.367	0.0186	0.189
IL2RG	0.1479	0.0625	2.367	0.0186	0.189
PPFIBP1	-0.1171	0.0495	-2.3669	0.0186	0.189
THSD4	0.1541	0.0651	2.3659	0.0186	0.19
FGFBP3	-0.1353	0.0572	-2.365	0.0187	0.19
AFG3L2	-0.1115	0.0471	-2.3648	0.0187	0.19
SRP68	-0.1	0.0423	-2.364	0.0187	0.19
GIMAP8	0.131	0.0554	2.3636	0.0187	0.19
CTPS	-0.1126	0.0476	-2.3633	0.0188	0.19
DIP2B	-0.1062	0.045	-2.3628	0.0188	0.191
PEMT	0.1407	0.0595	2.3624	0.0188	0.191
ZNF628	-0.1376	0.0583	-2.3622	0.0188	0.191
TCHH	0.1615	0.0684	2.362	0.0188	0.191
DHRS3	0.1565	0.0663	2.3619	0.0188	0.191
FBXO24	0.1481	0.0627	2.3611	0.0189	0.191
LOC154761	0.1796	0.0761	2.361	0.0189	0.191
USP17L6P	0.1683	0.0713	2.3609	0.0189	0.191
RASAL3	0.1428	0.0605	2.3609	0.0189	0.191
C1orf52	-0.1055	0.0447	-2.3607	0.0189	0.191
LRIG1	0.1487	0.063	2.3604	0.0189	0.191
AVIL	-0.1411	0.0598	-2.3603	0.0189	0.191
DRG1	-0.1012	0.0429	-2.3594	0.0189	0.191
CTDP1	-0.1161	0.0492	-2.3585	0.019	0.191
DR1	-0.0949	0.0403	-2.3575	0.019	0.192
GLB1L	0.1285	0.0545	2.3573	0.0191	0.192
LLGL1	-0.1314	0.0557	-2.3565	0.0191	0.192
BHMT	-0.1468	0.0623	-2.3565	0.0191	0.192
AFARP1	0.1673	0.071	2.3564	0.0191	0.192
NFAM1	0.1463	0.0621	2.3555	0.0191	0.192
TTC7A	-0.1321	0.0561	-2.3548	0.0192	0.193
GABARAPL1	-0.1384	0.0588	-2.3542	0.0192	0.193
TRDMT1	0.1214	0.0516	2.3534	0.0192	0.193
FAM150B	0.1536	0.0653	2.3533	0.0193	0.193
GET4	-0.1298	0.0552	-2.3531	0.0193	0.193
C7orf63	0.1391	0.0591	2.3529	0.0193	0.193
TMEM85	-0.1229	0.0523	-2.3525	0.0193	0.193
MAML1	-0.0985	0.0419	-2.3523	0.0193	0.193
EIF2C1	-0.117	0.0497	-2.3523	0.0193	0.193
GNG4	-0.1571	0.0668	-2.3522	0.0193	0.193
SLC23A1	0.1601	0.0681	2.3521	0.0193	0.193
NOLC1	-0.1148	0.0488	-2.3517	0.0193	0.193
TCTN1	0.1327	0.0564	2.3516	0.0193	0.193
SESN2	-0.1344	0.0572	-2.3514	0.0193	0.193
CCDC117	-0.1113	0.0473	-2.3514	0.0193	0.193
GALNT7	0.1247	0.053	2.3509	0.0194	0.193
MAPK14	-0.0959	0.0408	-2.3504	0.0194	0.193
ARHGEF35	-0.1302	0.0554	-2.3504	0.0194	0.193
MUC5B	0.1684	0.0717	2.3503	0.0194	0.193
MAGOH	-0.1118	0.0476	-2.35	0.0194	0.193
EPS15L1	-0.111	0.0472	-2.3498	0.0194	0.193
WDR65	0.1582	0.0673	2.3495	0.0194	0.193
EPHB4	-0.1241	0.0528	-2.3494	0.0195	0.193
VEGFA	-0.1385	0.059	-2.3487	0.0195	0.193
AP2A1	-0.1267	0.0539	-2.3482	0.0195	0.193
POLD1	-0.1368	0.0583	-2.348	0.0195	0.193
C3	0.1584	0.0675	2.3476	0.0195	0.193
TBX4	-0.1365	0.0582	-2.3474	0.0196	0.193
EFHC2	0.1458	0.0621	2.3472	0.0196	0.193
MYOCD	0.1554	0.0662	2.3471	0.0196	0.193
RBMS1	-0.1023	0.0436	-2.3469	0.0196	0.193
SMG5	-0.1171	0.0499	-2.3464	0.0196	0.194
SUPT6H	-0.1151	0.0491	-2.3463	0.0196	0.194
GPR132	0.1596	0.068	2.3461	0.0196	0.194
MAVS	-0.1256	0.0535	-2.3458	0.0196	0.194
PTRH2	-0.1157	0.0493	-2.3457	0.0196	0.194
UBR4	-0.111	0.0473	-2.3449	0.0197	0.194
SMC1A	-0.1116	0.0476	-2.344	0.0197	0.194
CD5	0.152	0.0648	2.3439	0.0197	0.194
USP2	0.1473	0.0629	2.3434	0.0198	0.194
SPTBN5	-0.1497	0.0639	-2.3429	0.0198	0.194
ELANE	0.1465	0.0625	2.342	0.0198	0.195
PDSS1	-0.1193	0.051	-2.3413	0.0199	0.195
ZNF487	0.1355	0.0579	2.3412	0.0199	0.195
VARS2	-0.1222	0.0522	-2.3412	0.0199	0.195
ZNF131	-0.1075	0.0459	-2.3408	0.0199	0.195
ABCC10	-0.1168	0.0499	-2.3406	0.0199	0.195
PKD2L1	0.1429	0.0611	2.3405	0.0199	0.195
PTGER4	-0.1373	0.0587	-2.3402	0.0199	0.195
YY1	-0.0973	0.0416	-2.3401	0.0199	0.195
PRLR	0.1407	0.0602	2.3393	0.02	0.195
GARS	-0.1152	0.0492	-2.339	0.02	0.195
SH3BP2	-0.1253	0.0536	-2.3385	0.02	0.195
POLR3A	-0.1215	0.052	-2.3379	0.0201	0.196
EIF2B1	-0.1061	0.0454	-2.3377	0.0201	0.196
TRIM62	-0.1241	0.0531	-2.3377	0.0201	0.196
FSTL1	-0.1211	0.0518	-2.3374	0.0201	0.196
ECEL1	0.1637	0.0701	2.3365	0.0201	0.196
FOXJ3	-0.0982	0.042	-2.3364	0.0201	0.196
TCF20	-0.1078	0.0461	-2.3364	0.0201	0.196
TMUB2	-0.1069	0.0458	-2.3357	0.0202	0.196
SPI1	0.1481	0.0634	2.3353	0.0202	0.196
OR2W3	0.1424	0.061	2.3353	0.0202	0.196
KRT15	-0.1509	0.0646	-2.3351	0.0202	0.196
SLC38A9	-0.1093	0.0468	-2.3344	0.0202	0.196
COMMD2	-0.0945	0.0405	-2.3343	0.0202	0.196
GADD45G	0.1557	0.0667	2.3341	0.0202	0.196
TTL	-0.1205	0.0516	-2.334	0.0203	0.196
HIST1H3H	-0.1518	0.065	-2.3338	0.0203	0.196
MED20	-0.0958	0.041	-2.3335	0.0203	0.196
ZNF777	-0.1153	0.0494	-2.3324	0.0203	0.197
MTHFD2	-0.1264	0.0542	-2.3321	0.0204	0.197
RANBP6	-0.1028	0.0441	-2.3321	0.0204	0.197
KCTD5	-0.105	0.045	-2.3321	0.0204	0.197
STK38L	-0.1145	0.0491	-2.3309	0.0204	0.197
KLHL14	-0.127	0.0545	-2.3308	0.0204	0.197
FAM132A	-0.1541	0.0661	-2.3307	0.0204	0.197
SMURF1	-0.1002	0.043	-2.3305	0.0204	0.197
DNM2	-0.1183	0.0508	-2.3299	0.0205	0.197
NKIRAS2	-0.1149	0.0493	-2.3299	0.0205	0.197
HK2	-0.1296	0.0556	-2.3298	0.0205	0.197
CCDC61	0.1391	0.0597	2.3297	0.0205	0.197
FASN	-0.1402	0.0602	-2.3291	0.0205	0.197
BCR	-0.1319	0.0566	-2.329	0.0205	0.197
C3orf21	-0.1197	0.0514	-2.3287	0.0205	0.197
ATP6V1G2	-0.1343	0.0577	-2.3287	0.0205	0.197
SYNPR	0.1186	0.0509	2.3282	0.0206	0.197
ABHD3	-0.1206	0.0518	-2.3274	0.0206	0.198
ZNRF3	-0.1443	0.062	-2.3272	0.0206	0.198
CARD10	0.1507	0.0647	2.327	0.0206	0.198
FCGR1A	0.1556	0.0669	2.3268	0.0206	0.198
C19orf26	-0.1344	0.0578	-2.3264	0.0207	0.198
ACTN1	-0.1181	0.0508	-2.3262	0.0207	0.198
SMOC1	0.159	0.0683	2.3261	0.0207	0.198
ZNF34	-0.1263	0.0543	-2.3252	0.0207	0.198
MSL1	-0.0904	0.0389	-2.3248	0.0207	0.198
SPNS1	-0.1209	0.052	-2.3247	0.0208	0.198
ACOT7	-0.1405	0.0604	-2.3247	0.0208	0.198
ZCWPW1	0.1274	0.0548	2.3242	0.0208	0.198
PTPN13	-0.1296	0.0558	-2.3235	0.0208	0.198
SRPK1	-0.1061	0.0456	-2.3234	0.0208	0.198
SMAD2	-0.093	0.04	-2.3229	0.0209	0.198
HLA-J	0.1838	0.0791	2.3227	0.0209	0.198
DLC1	0.1308	0.0563	2.3225	0.0209	0.198
MAPK1	-0.1017	0.0438	-2.3223	0.0209	0.198
CECR1	0.1465	0.0631	2.3223	0.0209	0.198
LOC606724	0.1538	0.0662	2.3221	0.0209	0.198
FNBP1L	-0.0988	0.0425	-2.3221	0.0209	0.198
SLC5A12	0.157	0.0676	2.322	0.0209	0.198
CN5H6.4	-0.1279	0.0551	-2.322	0.0209	0.198
GRAMD1C	0.138	0.0595	2.321	0.021	0.198
OGN	0.151	0.0651	2.3209	0.021	0.198
CEACAM3	0.1604	0.0691	2.3209	0.021	0.198
PC	-0.1434	0.0618	-2.3204	0.021	0.198
TRPM4	0.1498	0.0646	2.3204	0.021	0.198
SGK3	0.1185	0.0511	2.3201	0.021	0.198
DSG2	-0.1183	0.051	-2.32	0.021	0.198
TRAM2	-0.1126	0.0486	-2.3194	0.021	0.199
REEP1	0.141	0.0608	2.3193	0.021	0.199
RPL29P2	0.1786	0.077	2.3187	0.0211	0.199
WNT3	-0.1447	0.0624	-2.3182	0.0211	0.199
C6orf227	-0.1517	0.0654	-2.3178	0.0211	0.199
BPGM	-0.1147	0.0495	-2.3176	0.0211	0.199
NEUROD2	-0.1395	0.0602	-2.3175	0.0211	0.199
FKBP6	0.1706	0.0736	2.3175	0.0212	0.199
IL28RA	-0.1358	0.0586	-2.3173	0.0212	0.199
SETD1A	-0.12	0.0518	-2.316	0.0212	0.2
CRIM1	-0.1199	0.0518	-2.3157	0.0212	0.2
EZR	-0.125	0.054	-2.3156	0.0213	0.2
EIF1AD	-0.1098	0.0474	-2.3155	0.0213	0.2
TMC3	0.1577	0.0681	2.3152	0.0213	0.2
CCDC123	-0.1032	0.0446	-2.315	0.0213	0.2
SMARCA5	-0.0952	0.0411	-2.3149	0.0213	0.2
MEPCE	-0.1125	0.0486	-2.3142	0.0213	0.2
SERPINA4	0.1618	0.0699	2.3138	0.0214	0.2
RPS28	0.1637	0.0707	2.3137	0.0214	0.2
TUBA4A	-0.1496	0.0647	-2.3136	0.0214	0.2
FBXO11	-0.0941	0.0407	-2.3133	0.0214	0.2
PPIL1	-0.1002	0.0433	-2.3127	0.0214	0.2
C20orf201	0.1484	0.0642	2.3124	0.0214	0.2
DDX23	-0.1041	0.045	-2.3119	0.0215	0.2
PLIN2	-0.1483	0.0642	-2.3115	0.0215	0.2
TSPAN19	0.1252	0.0542	2.311	0.0215	0.2
RARA	0.1244	0.0538	2.311	0.0215	0.2
TUBB6	-0.1305	0.0565	-2.3108	0.0215	0.2
KLF14	-0.1348	0.0584	-2.3106	0.0215	0.2
SRGAP1	-0.1269	0.055	-2.31	0.0216	0.201
RAGE	0.1374	0.0595	2.3096	0.0216	0.201
DDX19A	-0.1095	0.0474	-2.3091	0.0216	0.201
ADARB1	0.1279	0.0554	2.3089	0.0216	0.201
GSTM5	0.1514	0.0656	2.3089	0.0216	0.201
OR7E91P	0.1461	0.0633	2.3088	0.0216	0.201
THRA	-0.1306	0.0566	-2.3085	0.0216	0.201
DCAF7	-0.1026	0.0445	-2.3085	0.0217	0.201
MAEA	-0.1121	0.0486	-2.3084	0.0217	0.201
BRD1	-0.1062	0.046	-2.3081	0.0217	0.201
GTPBP3	-0.1191	0.0516	-2.3081	0.0217	0.201
RGP1	-0.1291	0.0559	-2.308	0.0217	0.201
FCHSD1	-0.1264	0.0548	-2.3079	0.0217	0.201
MDC1	-0.1142	0.0495	-2.3062	0.0218	0.201
[truncated: 16,463 more rows]

## Sheet: TS10
Table S10: Hallmark gene set enrichment analysis results for BMI categories at diagnosis-TCGA UCEC tumor gene expression associations
pathway	pval	padj/FDR	ES	NES	n genes
HALLMARK_MYC_TARGETS_V2	0.000116765	0.00583827	0.541132	1.58484	58
HALLMARK_E2F_TARGETS	0.00100325	0.0250813	0.411197	1.29217	187
HALLMARK_MYC_TARGETS_V1	0.00153708	0.0256181	0.408118	1.28309	188
HALLMARK_ALLOGRAFT_REJECTION	0.00327434	0.0337729	0.398962	1.25548	190
HALLMARK_ANDROGEN_RESPONSE	0.00390403	0.0337729	0.438698	1.33168	96
HALLMARK_ESTROGEN_RESPONSE_EARLY	0.00405275	0.0337729	0.396327	1.24703	192
HALLMARK_G2M_CHECKPOINT	0.0123303	0.0880734	0.387711	1.2171	184
HALLMARK_MITOTIC_SPINDLE	0.0529471	0.330919	0.364856	1.14898	196
HALLMARK_UV_RESPONSE_UP	0.0939061	0.521701	0.363358	1.13001	151
HALLMARK_MTORC1_SIGNALING	0.113886	0.569431	0.353265	1.11153	192
HALLMARK_IL2_STAT5_SIGNALING	0.12987	0.570263	0.350079	1.10158	193
HALLMARK_HEDGEHOG_SIGNALING	0.136863	0.570263	0.431918	1.20584	35
HALLMARK_IL6_JAK_STAT3_SIGNALING	0.184815	0.674326	0.370118	1.11508	86
HALLMARK_APICAL_JUNCTION	0.188811	0.674326	0.342583	1.07799	193
HALLMARK_KRAS_SIGNALING_UP	0.213786	0.708666	0.340112	1.07032	191
HALLMARK_UV_RESPONSE_DN	0.226773	0.708666	0.348713	1.07758	137
HALLMARK_INFLAMMATORY_RESPONSE	0.30969	0.904359	0.332468	1.04698	196
HALLMARK_NOTCH_SIGNALING	0.332667	0.904359	0.391788	1.08319	32
HALLMARK_APOPTOSIS	0.343656	0.904359	0.33451	1.04322	158
HALLMARK_DNA_REPAIR	0.363636	0.909091	0.335467	1.03717	139
HALLMARK_TGF_BETA_SIGNALING	0.422577	0.91367	0.355457	1.03424	54
HALLMARK_UNFOLDED_PROTEIN_RESPONSE	0.423576	0.91367	0.333937	1.01987	106
HALLMARK_ANGIOGENESIS	0.435564	0.91367	0.365793	1.02358	36
HALLMARK_APICAL_SURFACE	0.438561	0.91367	0.360128	1.02595	42
HALLMARK_P53_PATHWAY	0.549451	1	0.313853	0.987656	190
HALLMARK_COMPLEMENT	0.624376	1	0.307813	0.968997	194
HALLMARK_HYPOXIA	0.654346	1	0.30639	0.963375	189
HALLMARK_CHOLESTEROL_HOMEOSTASIS	0.678322	1	0.3109	0.928166	72
HALLMARK_SPERMATOGENESIS	0.683317	1	0.309781	0.94781	112
HALLMARK_PI3K_AKT_MTOR_SIGNALING	0.7003	1	0.307547	0.937379	101
HALLMARK_PANCREAS_BETA_CELLS	0.708292	1	0.320025	0.89551	36
HALLMARK_HEME_METABOLISM	0.733267	1	0.299662	0.939683	179
HALLMARK_WNT_BETA_CATENIN_SIGNALING	0.736264	1	0.309349	0.881291	42
HALLMARK_PROTEIN_SECRETION	0.772228	1	0.30009	0.910234	95
HALLMARK_XENOBIOTIC_METABOLISM	0.845155	1	0.28681	0.902494	193
HALLMARK_PEROXISOME	0.86014	1	0.287383	0.875921	101
HALLMARK_FATTY_ACID_METABOLISM	0.861139	1	0.286471	0.890897	151
HALLMARK_TNFA_SIGNALING_VIA_NFKB	0.878122	1	0.28271	0.890277	197
HALLMARK_INTERFERON_GAMMA_RESPONSE	0.911089	1	0.278039	0.875578	196
HALLMARK_ADIPOGENESIS	0.957043	1	0.266067	0.836105	187
HALLMARK_MYOGENESIS	0.962038	1	0.265313	0.83485	193
HALLMARK_KRAS_SIGNALING_DN	0.966034	1	0.262426	0.821594	175
HALLMARK_BILE_ACID_METABOLISM	0.973027	1	0.25265	0.771855	108
HALLMARK_EPITHELIAL_MESENCHYMAL_TRANSITION	0.973027	1	0.260972	0.821541	194
HALLMARK_ESTROGEN_RESPONSE_LATE	0.976024	1	0.259558	0.81749	195
HALLMARK_REACTIVE_OXYGEN_SPECIES_PATHWAY	0.977023	1	0.234148	0.672059	45
HALLMARK_GLYCOLYSIS	0.988012	1	0.250459	0.788831	195
HALLMARK_COAGULATION	0.997003	1	0.228593	0.705653	132
HALLMARK_INTERFERON_ALPHA_RESPONSE	1	1	0.191319	0.578594	92
HALLMARK_OXIDATIVE_PHOSPHORYLATION	1	1	0.199987	0.627648	182
Abbreviations
pval = p-value
padj = false discovery rate
ES = enrichment score
NES = enrichment score normalized to the mean enrichment of random samples of gene sets of the same size
FDR = false discovery rate

[truncated: 3 more sheets: TS11, TS12, TS13]
